# Supplementary material for: Mitochondrial Genome of Fagus sylvatica L. as a Source for Taxonomic Marker Development in the Fagales
Source: Plants (Basel). 2020 Sep 27;9(10):1274. doi: 10.3390/plants9101274 (PMC7650814; doi:10.3390/plants9101274)
Supplement: Supplementary file 1 [file plants-09-01274-s001.zip]

Archive with 16 entries (15 files):
- Supplementals/
- Supplementals/Figure_S1.tiff
- Supplementals/Figure_S2.tif
- Supplementals/Figure_S3.pdf
- Supplementals/Figure_S4.pdf
- Supplementals/File_S1.txt
- Supplementals/File_S2.txt
- Supplementals/File_S3.txt
- Supplementals/File_S4.txt
- Supplementals/File_S5.gb
- Supplementals/Table_S1.xlsx
- Supplementals/Table_S2.xlsx
- Supplementals/Table_S3.xlsx
- Supplementals/Table_S4.xlsx
- Supplementals/Table_S5.xlsx
- Supplementals/Thumbs.db
