# Supplementary material for: Mitochondrial Genome of Fagus sylvatica L. as a Source for Taxonomic Marker Development in the Fagales
Source: Plants (Basel). 2020 Sep 27;9(10):1274. doi: 10.3390/plants9101274 (PMC7650814; doi:10.3390/plants9101274)
Supplement: Supplementary file 1 [file plants-09-01274-s001.zip › Supplementals/File_S1.txt]

RID: N4FZ956H114	
Job Title:Nucleotide Sequence 				
Program: BLASTN 
Query: None ID: lcl|Query_20109(dna) Length: 17304
Subject:mt_fagus_sylvatica ID: lcl|Query_20111(dna) Length: 504715
	
Sequences producing significant alignments:
                                                                  Max    Total Query   E   Per.                  
Description                                                       Score  Score cover Value Ident  Accession        
mt_fagus_sylvatica                                                4802   15697 52%   0.0   97.30  Query_20111      

Alignments:
>mt_fagus_sylvatica
Sequence ID: Query_20111 Length: 504715 
Range 1: 351046 to 353872

Score:4802 bits(2600), Expect:0.0, 
Identities:2772/2849(97%),  Gaps:36/2849(1%), Strand: Plus/Minus

Query  8690    AGAAA-GGGGGGCGTGGTCGGTGTGTCACTGGGTCGGTGGAACCCGCAGGAAGGGGGGAC  8748
               ||||| |||||||||||| |||||||||||||||||||||||||||||||||||||||||
Sbjct  353872  AGAAAGGGGGGGCGTGGTTGGTGTGTCACTGGGTCGGTGGAACCCGCAGGAAGGGGGGAC  353813

Query  8749    GACCCGCCGAATTCACATCAGAAATCACCAACATGAACACAAACGAAATCTTGAATTGCG  8808
               |||||||||||||||||||||||||| |||||||||||||||||||||||||||||||||
Sbjct  353812  GACCCGCCGAATTCACATCAGAAATCGCCAACATGAACACAAACGAAATCTTGAATTGCG  353753

Query  8809    TATAGAAACAAAACGAACCACTTCTATTCTCGGAGCTGAGGTATATGAAGAATGGCTTTT  8868
               ||||||||||||||||||||||||||||||||||||||||||||||||||||||||||||
Sbjct  353752  TATAGAAACAAAACGAACCACTTCTATTCTCGGAGCTGAGGTATATGAAGAATGGCTTTT  353693

Query  8869    TGGTCCCTTTCGTCCAGTGGTTAGGACATCGTCTTTTCATGTCGAAGACACGGGTTCGAT  8928
               ||||||||||||||||||||||||||||||||||||||||||||||||||||||||||||
Sbjct  353692  TGGTCCCTTTCGTCCAGTGGTTAGGACATCGTCTTTTCATGTCGAAGACACGGGTTCGAT  353633

Query  8929    TCCCGTAAGGGATAGGTACTCATTCCCGGCCGCTTTCAGTTAGTGTTCATTGCTGAGTGA  8988
               |||||||||||||||| |||||||||||||||||||||||||||||||||||||||||||
Sbjct  353632  TCCCGTAAGGGATAGGCACTCATTCCCGGCCGCTTTCAGTTAGTGTTCATTGCTGAGTGA  353573

Query  8989    TCGCTCGCTATCTGGCTGGAAAAGGTGGTCCGGAAGCTTCCTCTCTCCCAGCAAGCAAGA  9048
               ||||||||||||||||||||||||||||||||||||||||||||||||||||||||||||
Sbjct  353572  TCGCTCGCTATCTGGCTGGAAAAGGTGGTCCGGAAGCTTCCTCTCTCCCAGCAAGCAAGA  353513

Query  9049    CGGGATCACCACTTCTCTCAGTAATGGACTTCCTCCAATTCTTCCTTAGCCTTAGATGCC  9108
               ||||||| ||||||||||||||||||||||||||  |||||||||||||||||||||| |
Sbjct  353512  CGGGATCCCCACTTCTCTCAGTAATGGACTTCCTTAAATTCTTCCTTAGCCTTAGATGTC  353453

Query  9109    CTTTCATAGAATAGATTCTCGAACCTCCGACAGACAGAATCCCCATGCATGCGTTCTTTC  9168
               ||||||||||||||||||||||||||||||||||||||||||||||||||||||||||||
Sbjct  353452  CTTTCATAGAATAGATTCTCGAACCTCCGACAGACAGAATCCCCATGCATGCGTTCTTTC  353393

Query  9169    TCTCCTCCCCTCAGCCATACATCTCttttttt----------tttGCTTTTGGCCGTTTT  9218
               ||||||||||||||||||||||||||||||||          ||||||||||||||||||
Sbjct  353392  TCTCCTCCCCTCAGCCATACATCTCTTTTTTTCTCCTTTTTTTTTGCTTTTGGCCGTTTT  353333

Query  9219    TGTTAGGCATTGAACCCCACCTTAGGTGCTGAGTGGTGcccccccccccTAATACCTaaa  9278
               |||||||||||||||||||||||||||| ||||||||||||||||||  |||||||||||
Sbjct  353332  TGTTAGGCATTGAACCCCACCTTAGGTGTTGAGTGGTGCCCCCCCCC--TAATACCTAAA  353275

Query  9279    aaaaGTTCCGTCTATGGAGCCTAAAGCTTAACCCATGGCATGGCAGTAAGCAGTAAGTTG  9338
               ||||||||||||||||||||||||||||||| ||||||||||||||||||||||||||||
Sbjct  353274  AAAAGTTCCGTCTATGGAGCCTAAAGCTTAAACCATGGCATGGCAGTAAGCAGTAAGTTG  353215

Query  9339    GCCTAGTCTCTCGCCCAGCCTTCGCCTTCTTCAGTGGCCAAGTTGAAGCGTTCAACGGTT  9398
               ||||||||||||||||||||||||||||||||||||||||||||||||||||||||||||
Sbjct  353214  GCCTAGTCTCTCGCCCAGCCTTCGCCTTCTTCAGTGGCCAAGTTGAAGCGTTCAACGGTT  353155

Query  9399    CTTCGGCCTACCACCTTTCTTTTTCAAGGTTGAGCTTGTTCAATTGAAGCTAATGCTATG  9458
               ||||||||||||||||||||||||||||||||||||||||||||||||||||||||||||
Sbjct  353154  CTTCGGCCTACCACCTTTCTTTTTCAAGGTTGAGCTTGTTCAATTGAAGCTAATGCTATG  353095

Query  9459    CTGCCCTTCCCTTGTTCAAGATAAAGCGAGGACTTTCTTTTAGCTACCGGCCCAAACAAA  9518
               ||||||||||||||||||||| ||||||||||||||||||||||||||||||||||||||
Sbjct  353094  CTGCCCTTCCCTTGTTCAAGAGAAAGCGAGGACTTTCTTTTAGCTACCGGCCCAAACAAA  353035

Query  9519    AGAGATTAGCCTCTTGATCGATCGATTGATTGGATCGAAGTACAAAGGGGTTTTTTGAAG  9578
               ||||||||||||||||||||||||||||||||||||||||||| ||||||||  ||||||
Sbjct  353034  AGAGATTAGCCTCTTGATCGATCGATTGATTGGATCGAAGTACGAAGGGGTTGATTGAAG  352975

Query  9579    TGTGAGATCAGCCCAAGACTAAGGCCGAGCAACTAGCTGCTGCAGGATTGGACGTCTATC  9638
               ||||||||||||||||||||||||||||||||||||||||||||||||||||||||||||
Sbjct  352974  TGTGAGATCAGCCCAAGACTAAGGCCGAGCAACTAGCTGCTGCAGGATTGGACGTCTATC  352915

Query  9639    TATCTCGCCACGCTCTCCTACTCCTATAAAGACCGGCGGAAGGAATGCTCTGCTCATCTT  9698
               ||||||||||||||||||||||||||||||||||||||||||||||||||||||||||||
Sbjct  352914  TATCTCGCCACGCTCTCCTACTCCTATAAAGACCGGCGGAAGGAATGCTCTGCTCATCTT  352855

Query  9699    TCTTTCTTACGGCTCGTTACCGCGGCGCTCGTTCACCCCTTCGGCTTCTTCCATTCAAAA  9758
               ||||||||||||||||||||||| ||||||||||||||||||||||||||| ||||||||
Sbjct  352854  TCTTTCTTACGGCTCGTTACCGCAGCGCTCGTTCACCCCTTCGGCTTCTTCAATTCAAAA  352795

Query  9759    AGGTAGTGTCTTTTTCCTATTCTTATTGGTAAATAGCGTCTTGAAGCGAAGGCATTATTG  9818
               ||||||||||||||||||||| || |||||||||||||||||||||||||||||||||||
Sbjct  352794  AGGTAGTGTCTTTTTCCTATTATTTTTGGTAAATAGCGTCTTGAAGCGAAGGCATTATTG  352735

Query  9819    AACGAAAGAGATGCCGGGTCGGTAAATCTGTATCCCATTCTTCAGGTATAGTTTTGTTTG  9878
               ||||||||||||||||||||||||||||||||||||||||||| ||||||||||||||||
Sbjct  352734  AACGAAAGAGATGCCGGGTCGGTAAATCTGTATCCCATTCTTCGGGTATAGTTTTGTTTG  352675

Query  9879    ATCACAGATCGGCAGGTGATCCGTCCTTTCTcccccccccccccctttttttCGTCAGTC  9938
               |||||||||||||||||||||||||||||||||||||||||        |||||||||||
Sbjct  352674  ATCACAGATCGGCAGGTGATCCGTCCTTTCTCCCCCCCCCC--------TTTCGTCAGTC  352623

Query  9939    GTCTTGATCCGCCAGAGGGTCTTGAGCTAGCTTCCTTGAAGAGGCTTGATGGGAAAGAGA  9998
               ||||||||||||||||||||||||||||||||||||||||||||||||||||||||||||
Sbjct  352622  GTCTTGATCCGCCAGAGGGTCTTGAGCTAGCTTCCTTGAAGAGGCTTGATGGGAAAGAGA  352563

Query  9999    GGTGAAAAAGGAGAACTTAAGGAAGGTCTCTCTCTACCTCACAAGCTCTTGGATTCCATG  10058
               ||||||||||||||||||||||||||||||||||||||||||||||||||||||||||||
Sbjct  352562  GGTGAAAAAGGAGAACTTAAGGAAGGTCTCTCTCTACCTCACAAGCTCTTGGATTCCATG  352503

Query  10059   GCTAAGGCTTACTTTGGCGGATTTTAGGTGAGGGTGGAGGAGTAGGATAGGGGGTGAGTG  10118
               ||||||||||||||||||||||||||||||||||||||||||||||||||||||||||||
Sbjct  352502  GCTAAGGCTTACTTTGGCGGATTTTAGGTGAGGGTGGAGGAGTAGGATAGGGGGTGAGTG  352443

Query  10119   TAAGATAGAACCTCAGGATTCTAGGGAAATTTTCGCATATAATAAGGGTGGTGCTAGGGC  10178
               ||||||||||||| |||||||||||||| || ||||||||||||||||||||||||||||
Sbjct  352442  TAAGATAGAACCTAAGGATTCTAGGGAATTTGTCGCATATAATAAGGGTGGTGCTAGGGC  352383

Query  10179   TCAAGACCATTTTGAAGGGGGAGTTGGATCATAAAGAAGAGTTTGTTCCTTTGTTTGAAG  10238
               ||||||||||||| ||||||||||||||||||||||||||||||||||||||||||||||
Sbjct  352382  TCAAGACCATTTTTAAGGGGGAGTTGGATCATAAAGAAGAGTTTGTTCCTTTGTTTGAAG  352323

Query  10239   AAGAACAATCCTACCGGACTCATTTGAGATAGGAATGGCTAAACTTATTGTCCCAGGAAG  10298
               ||||||||||||||||||||||||||||||||||||||||||||||||||||||||||||
Sbjct  352322  AAGAACAATCCTACCGGACTCATTTGAGATAGGAATGGCTAAACTTATTGTCCCAGGAAG  352263

Query  10299   AAAGCTAATGAAAGCAAAGGTCAAGAATATCTTGGTTTAACAGAAGTTAGTCAAAATATC  10358
               ||||||||||||||||||||| ||||||||||||||||||||||||||||||||||||||
Sbjct  352262  AAAGCTAATGAAAGCAAAGGTAAAGAATATCTTGGTTTAACAGAAGTTAGTCAAAATATC  352203

Query  10359   GCTTTTCTCCATCGTACTATGATTGCTAGATGGCATTCCAAGCTCCTTAATATAATTCCT  10418
               ||||||||||||||||||||||||||||||||||||||||||||||||||||||||||||
Sbjct  352202  GCTTTTCTCCATCGTACTATGATTGCTAGATGGCATTCCAAGCTCCTTAATATAATTCCT  352143

Query  10419   ATCGAACGGGAATTTGTAGTAGTGCTGGTGAGGGTATGGAGAATCAATTCATCGAGTCTT  10478
               |||||||||||||| ||||||||||| ||||||||||||||||  |||||||||||||||
Sbjct  352142  ATCGAACGGGAATTAGTAGTAGTGCTAGTGAGGGTATGGAGAAAAAATTCATCGAGTCTT  352083

Query  10479   TCAAGAAGTTATATAAATTGGATTGGCGCCTTAGACCGTTTTGGGTGACTTTTTCGTGCT  10538
               ||||||||||||||||||||||||||||||||||||||||||||||||||||||||||||
Sbjct  352082  TCAAGAAGTTATATAAATTGGATTGGCGCCTTAGACCGTTTTGGGTGACTTTTTCGTGCT  352023

Query  10539   TGTCCTTCAAAATAAGAGAAAATGTTCAGCCCCTTTATCTAAAGAAGAGATTGAAGAAGC  10598
               ||||||| ||||||||||||||||||||||||||||||||||||||||||||||||||||
Sbjct  352022  TGTCCTTAAAAATAAGAGAAAATGTTCAGCCCCTTTATCTAAAGAAGAGATTGAAGAAGC  351963

Query  10599   GGTGTTCAATGTTCAATCTAGGGAAGATCTTACTAATAATAAAATAAGAAATACGATGGT  10658
               ||||||||||||||||||||||||||||||||||||||||||||||| ||||||||||||
Sbjct  351962  GGTGTTCAATGTTCAATCTAGGGAAGATCTTACTAATAATAAAATAATAAATACGATGGT  351903

Query  10659   TTCTCTTTAGGGTTTATTCAGGCTTTATGGGCTTTGTTAGAAGTGGATCTCATAAAGTTA  10718
               |||||||||||||||||||||||||||||||||||||||||||||||||| |||||||||
Sbjct  351902  TTCTCTTTAGGGTTTATTCAGGCTTTATGGGCTTTGTTAGAAGTGGATCTAATAAAGTTA  351843

Query  10719   TGGAGGAGTGTTGGCATTGAAAATGCTGCAGTGTGGGTATTTTAATACCTAATGATTTAC  10778
               |||||||||||||||||||||||||||||||||  |||||||||||||||||||||||||
Sbjct  351842  TGGAGGAGTGTTGGCATTGAAAATGCTGCAGTG--GGTATTTTAATACCTAATGATTTAC  351785

Query  10779   AAGCCTGCGGTTCGGGTTGTTTAACATCCTGCATCCCCATTTTAGAAGTGCGTTTGAACA  10838
               |||||||||||||||||||||||||  |||||| ||| ||||||||||||||||||||||
Sbjct  351784  AAGCCTGCGGTTCGGGTTGTTTAAC--CCTGCAGCCCAATTTTAGAAGTGCGTTTGAACA  351727

Query  10839   ATACCTCTCTTGGTACTTATCCTTTAAGAAAGGCTCGAGAGACCTACTTGCCAC---GTG  10895
               ||||||||  ||||||||||||||||||||||||||||||||||||||||||||   |||
Sbjct  351726  ATACCTCT--TGGTACTTATCCTTTAAGAAAGGCTCGAGAGACCTACTTGCCACCACGTG  351669

Query  10896   GCAAGAGGCCATTAGCCaaaaaaaCTGTGATAAGATCTCAAAAGAAAGAAGAGTATTCGA  10955
               |||||||||||||||  |||||||||||||||||||||||||||||||||||||||||||
Sbjct  351668  GCAAGAGGCCATTAG--AAAAAAACTGTGATAAGATCTCAAAAGAAAGAAGAGTATTCGA  351611

Query  10956   ATCCGGGTCCCCTATGATACTTGGCGCGAAGCCATGGGTCCTAAGGGGGATTGGAAGAGA  11015
               ||||||||||||||||||||||||| ||||||||||||||||||||| |||||||||| |
Sbjct  351610  ATCCGGGTCCCCTATGATACTTGGCACGAAGCCATGGGTCCTAAGGGAGATTGGAAGATA  351551

Query  11016   AATCCGATCTCCACTCTCTCAAAGAAATACGAAGGCTATAAATAGGAAACATAAACCTCA  11075
               ||||||||||||||||||||||||||||||||||||||||||||||| | ||||||||||
Sbjct  351550  AATCCGATCTCCACTCTCTCAAAGAAATACGAAGGCTATAAATAGGATATATAAACCTCA  351491

Query  11076   CATATAGATGCGCACAAGtttttttACAAACGACTTCACACTTGGAGCTTTGAAGAGGCA  11135
               |||||||||    |||||||||||||||||||||||||||||||||||||||||||||||
Sbjct  351490  CATATAGAT----ACAAGTTTTTTTACAAACGACTTCACACTTGGAGCTTTGAAGAGGCA  351435

Query  11136   CTCAAGTGCTTGAAGGAGAAATAAAGAGAAGCTCTCAGTAGGATAAGGAGGAGATTTAGT  11195
               || ||||||||||||||||||||||||||||||||||||||||||||||||||||| |||
Sbjct  351434  CTAAAGTGCTTGAAGGAGAAATAAAGAGAAGCTCTCAGTAGGATAAGGAGGAGATTAAGT  351375

Query  11196   CCCCAAGAACCCAAAGGACAAAGACAAGGTAGCAAGGCCTCGAAGACCGGAAAATTCTTG  11255
               ||||||||||||||||||||||||||||||||||||||||||||||||||||||||||||
Sbjct  351374  CCCCAAGAACCCAAAGGACAAAGACAAGGTAGCAAGGCCTCGAAGACCGGAAAATTCTTG  351315

Query  11256   CGTCTTCTTCCCTATTCTTCTTCTCATTTTCTTCTGTTTAAAAATGTAAAGATCTCACTG  11315
               ||||||||||||||||||||||||||||||||||||||||||||||||||||||||||||
Sbjct  351314  CGTCTTCTTCCCTATTCTTCTTCTCATTTTCTTCTGTTTAAAAATGTAAAGATCTCACTG  351255

Query  11316   ATCTTAGAATCAAATGTCTTCTCCTATGGTATATGTAATTAACGAGAAAGCCGAGAGACT  11375
               ||||||||||||||||||||||||||||||||||||||||||||||||||||||||||||
Sbjct  351254  ATCTTAGAATCAAATGTCTTCTCCTATGGTATATGTAATTAACGAGAAAGCCGAGAGACT  351195

Query  11376   TCCCAGGAGTGTGTAACCCACCACCATATTAATAAAGACCATAAAAAAGGGAGATTGTTG  11435
               ||||||||||||||||||||||||||||||||||||||||||||||||||||||||||||
Sbjct  351194  TCCCAGGAGTGTGTAACCCACCACCATATTAATAAAGACCATAAAAAAGGGAGATTGTTG  351135

Query  11436   TGATCACTTTTCTTGTGTGAATCTTTATTTCATACTCGAAATTTGCTTTCATAAATAAAC  11495
               ||||||||||||||||||||||||||||||||||||||||||||||||||| ||||||||
Sbjct  351134  TGATCACTTTTCTTGTGTGAATCTTTATTTCATACTCGAAATTTGCTTTCACAAATAAAC  351075

Query  11496   ACCGGGGAAGAAAGCAAAAAGGATTCAGA  11524
               ||||||||||||||||| |||||||||||
Sbjct  351074  ACCGGGGAAGAAAGCAATAAGGATTCAGA  351046


Range 2: 355557 to 356616

Score:1821 bits(986), Expect:0.0, 
Identities:1040/1065(98%),  Gaps:8/1065(0%), Strand: Plus/Minus

Query  5887    TAATAGTTCCGAATCGAAAAAGTAAACTGAACTTGACTTAAGACGAAGGAACCGAGTGCC  5946
               ||| ||||||||||||||||||||||||||||||||||||||||||||||||||||||||
Sbjct  356616  TAAGAGTTCCGAATCGAAAAAGTAAACTGAACTTGACTTAAGACGAAGGAACCGAGTGCC  356557

Query  5947    Gaaaa-aaaCCGGttt-ttttCTTAAGGCTTCAAACTACTAGTCATTAAGACTACTATGA  6004
               ||||| |||||||||| |||||||||||||||||||||||||||||||||||||||||||
Sbjct  356556  GAAAAGAAACCGGTTTATTTTCTTAAGGCTTCAAACTACTAGTCATTAAGACTACTATGA  356497

Query  6005    AAGAAAAGTAAGGAAGTCCTTTTCTTGACTTGGCCTGCGTGCATTATACCTACCCTCTTT  6064
               ||||||||||||||||||||||||||||||||||||||||||||||||||||||||||||
Sbjct  356496  AAGAAAAGTAAGGAAGTCCTTTTCTTGACTTGGCCTGCGTGCATTATACCTACCCTCTTT  356437

Query  6065    TTAAAGAACTTGATTTCAATCTCAACAAAGAAATGAAAGCATAACTCTTTGCTTGTTGTC  6124
               ||||||||||| |||||||||||||||||||||||||||||||||||||||||||||| |
Sbjct  356436  TTAAAGAACTTTATTTCAATCTCAACAAAGAAATGAAAGCATAACTCTTTGCTTGTTGCC  356377

Query  6125    CTCTTACTCTTTTAGCCTGCCTTGTGGGGGTCTCTCGGGTGTCTACGGCAGACCCAATCA  6184
               ||||||||||||||||||||||||||| |||||||||||||||||||||||| || ||||
Sbjct  356376  CTCTTACTCTTTTAGCCTGCCTTGTGGAGGTCTCTCGGGTGTCTACGGCAGATCCGATCA  356317

Query  6185    GTCTCGTGATGAAGAGAAGTCTTTTCCGATCTTCCACTAAGAAAGGTATCGTCACGACAA  6244
               ||||||||||||||||||||||||||||||||||||||||||||||||||||||||||||
Sbjct  356316  GTCTCGTGATGAAGAGAAGTCTTTTCCGATCTTCCACTAAGAAAGGTATCGTCACGACAA  356257

Query  6245    CAAAATTTGCTCGGTAAACTACTCGGGGCTCCCCATGGTTTAGTAAAAGGGAGGGGAGAT  6304
               | |||||| ||||||||||||||||||||||| |||||||||||||||||||||||||||
Sbjct  356256  CTAAATTTTCTCGGTAAACTACTCGGGGCTCCTCATGGTTTAGTAAAAGGGAGGGGAGAT  356197

Query  6305    TTTCTCTTCATCCGGGGG-TTCACTTCATTCATTATGAACTAAAAAGTGTAAGGCTGATT  6363
               |||||||||||||||||| |||||||||||||||||||||||||||||||||||||||||
Sbjct  356196  TTTCTCTTCATCCGGGGGGTTCACTTCATTCATTATGAACTAAAAAGTGTAAGGCTGATT  356137

Query  6364    AGTGAGGTCTTAAAAACTTCATACAATGAATGATCAGCCATTCCATTTGTGCTTTCCGCA  6423
               |||||||||||||||||||||||||||||||||||||||||||||||||||||||| |||
Sbjct  356136  AGTGAGGTCTTAAAAACTTCATACAATGAATGATCAGCCATTCCATTTGTGCTTTCAGCA  356077

Query  6424    AGTAGGCGACGCGAATCTATGCTTTCTATGTTTCAATCGGGTACCAATTGCTTGGATGCG  6483
               ||||||||||||||||||||||||||||||||||||||||||||||||||||||||||||
Sbjct  356076  AGTAGGCGACGCGAATCTATGCTTTCTATGTTTCAATCGGGTACCAATTGCTTGGATGCG  356017

Query  6484    TTTGAAAGCCTCGAGATAACTTGCAGAAAAATGATTTCTAGGTTTGTCTTGTGTCTCCGT  6543
               |||||||||||||||||||||||||||||||| |||||||||||||||||||||||||||
Sbjct  356016  TTTGAAAGCCTCGAGATAACTTGCAGAAAAATTATTTCTAGGTTTGTCTTGTGTCTCCGT  355957

Query  6544    AACAAATGGTCCATTTATTGATGGGCGAACGACGGGGATTGAACCCGCGCGTGGTGGATT  6603
               ||||||||||||||||||||||||||||||||||||||||||||||||||||||||||||
Sbjct  355956  AACAAATGGTCCATTTATTGATGGGCGAACGACGGGGATTGAACCCGCGCGTGGTGGATT  355897

Query  6604    CACAATCCACTGCCTTGATCCACTTGGCTACATCCGCCCCTACCCCCGCACAGGTTTAAG  6663
               ||||||||||||||||||||||||||||||||||||||||||||||||||||||||||||
Sbjct  355896  CACAATCCACTGCCTTGATCCACTTGGCTACATCCGCCCCTACCCCCGCACAGGTTTAAG  355837

Query  6664    TCTCTATCTACGATCAGATCCTTTCCGAAcccccccccTGACCGCTATCAAAGAGAAGCT  6723
               |||||||||||||||||||||||||||||||||||   ||||||||||||||||||||||
Sbjct  355836  TCTCTATCTACGATCAGATCCTTTCCGAACCCCCC-TATGACCGCTATCAAAGAGAAGCT  355778

Query  6724    TTTTCCTATACTATAGTTGCAAGTCTATTGTTGTGTTTTGGAATTAGGGGAAGCAAAGCT  6783
               ||||||||||||||||||||||||||||||||||||||||||||||||||||||||||||
Sbjct  355777  TTTTCCTATACTATAGTTGCAAGTCTATTGTTGTGTTTTGGAATTAGGGGAAGCAAAGCT  355718

Query  6784    TCAACAAGTAGAAGCTTCCTGGCAAAGCTTCAAACAAAGAGGTTGGGCTGTTCACTTCAT  6843
               ||||||||||||||||||||||||||||||||||||||||||||||||||||||||||||
Sbjct  355717  TCAACAAGTAGAAGCTTCCTGGCAAAGCTTCAAACAAAGAGGTTGGGCTGTTCACTTCAT  355658

Query  6844    TGATTTGACTTCACTTTACTTAAGATTAAAGATAGGGGCCGGGCGGGCAGTGAAGGCTCG  6903
               ||||||||||||||||||||||||||||||||||||||||||||||||||||||||||||
Sbjct  355657  TGATTTGACTTCACTTTACTTAAGATTAAAGATAGGGGCCGGGCGGGCAGTGAAGGCTCG  355598

Query  6904    TTTAGTAGACAGCAAGCTACGGCTTTGACGAGCAGCAAGCACCTA  6948
               |||||||||||||||||| || ||| || ||  ||| ||| ||||
Sbjct  355597  TTTAGTAGACAGCAAGCTCCG-CTT-GAAGA--AGCGAGCCCCTA  355557


Range 3: 353893 to 354973

Score:1814 bits(982), Expect:0.0, 
Identities:1054/1085(97%),  Gaps:19/1085(1%), Strand: Plus/Minus

Query  7629    CGGCGATTCCCCCCTTTCCATTGAAGTAGGGAGGGCCTCCTTCCCCACCATTCCGACCTA  7688
               ||||||||||||||||||||||||||||||||||||||||||||||||||||||||||||
Sbjct  354973  CGGCGATTCCCCCCTTTCCATTGAAGTAGGGAGGGCCTCCTTCCCCACCATTCCGACCTA  354914

Query  7689    TTCTTTTTAAGGATTTTACCGATGCTGAAGGTAGCTTGCTTACCAAGCCACCCACTTGAG  7748
               ||||||||| |||||||||||||||||||||||||||||||||||||||||| |||||||
Sbjct  354913  TTCTTTTTAGGGATTTTACCGATGCTGAAGGTAGCTTGCTTACCAAGCCACCTACTTGAG  354854

Query  7749    AAGCTAGTCGCCAGAAAGAAGCGACGAGGAAGCGAAGCTGTCTACGAAGCTTTGCTcccc  7808
               |||||||||||||||||| ||||||||||||||||||||||||||||||||||||   ||
Sbjct  354853  AAGCTAGTCGCCAGAAAGTAGCGACGAGGAAGCGAAGCTGTCTACGAAGCTTTGC---CC  354797

Query  7809    cccccTGTAGTCGTAGTACTCGGCTCGTCGCTACTTTGATTCAAAAGGTAACCGAC----  7864
               ||||||||||||||||||||||||||||||||||||||||||||||||||||||||    
Sbjct  354796  CCCCCTGTAGTCGTAGTACTCGGCTCGTCGCTACTTTGATTCAAAAGGTAACCGACGGTT  354737

Query  7865    ------TTTCTCCGGTTTCCGCAACCGTAATCATTTGTTACTCCGATTACTTCATCCATA  7918
                     ||||||||||||||||||||||||||||||||||||||||||||||||||||||
Sbjct  354736  CCCGACTTTCTCCGGTTTCCGCAACCGTAATCATTTGTTACTCCGATTACTTCATCCATA  354677

Query  7919    AATCtttttttATTATTTCAATAGTGGTACGCTCTaaaaaaaa-GTCAAGGATAAGCTTG  7977
               |||||||||||||||||||||||| |||||||||||||||||| ||||||||||||||||
Sbjct  354676  AATCTTTTTTTATTATTTCAATAGCGGTACGCTCTAAAAAAAAAGTCAAGGATAAGCTTG  354617

Query  7978    CATTCTAGAAGCGGTAGCTTCCCGCCTCCTTCATCCCTACTGCCTCCTTCGGTGAGAAGC  8037
               ||||||||||||||||||||||||||||||||||||||||||||||||||||||||||||
Sbjct  354616  CATTCTAGAAGCGGTAGCTTCCCGCCTCCTTCATCCCTACTGCCTCCTTCGGTGAGAAGC  354557

Query  8038    TCCCTTCCCTTTTCTAAAATGCCTAATGGGTCTGCCTCAGCAAATGTACAAAGTGGAGCT  8097
               |||||||||||||||||||||||| |||||||||||||||||||||||||||||||||||
Sbjct  354556  TCCCTTCCCTTTTCTAAAATGCCTGATGGGTCTGCCTCAGCAAATGTACAAAGTGGAGCT  354497

Query  8098    GCCCGCTGTTTGGCTGACCCTCTTCTTCCCATTCGGGTTGGGTTGACCCAGAAGTTAAGT  8157
               ||||||||||||||||||||||||||||||||||||||||||||||||||||||||||||
Sbjct  354496  GCCCGCTGTTTGGCTGACCCTCTTCTTCCCATTCGGGTTGGGTTGACCCAGAAGTTAAGT  354437

Query  8158    AAGAAGGAATGGAACCACTGGAGAGTCGTCTGCAGTTCACACTTGGGCAAAGACGACTGA  8217
               ||||||||||||||||||||||||||||||||||||||||||||||||||||||||||||
Sbjct  354436  AAGAAGGAATGGAACCACTGGAGAGTCGTCTGCAGTTCACACTTGGGCAAAGACGACTGA  354377

Query  8218    CTTTGGAAGCGGAACACGAACCGATTTCCGCTATTCCGGGTTCTTATTGAGCGTAGCGAA  8277
               ||||||||||||||||||||||||||||||||||||||||||||||||||||||||||||
Sbjct  354376  CTTTGGAAGCGGAACACGAACCGATTTCCGCTATTCCGGGTTCTTATTGAGCGTAGCGAA  354317

Query  8278    ATCAAGGTTTATGATAAAGTCAGCGAAGTTTCTATGGTGTT---CTACTTTTGCGTAGTC  8334
               |||||||||||||||||||||||||||||||||||||||||   |||| |||||||||||
Sbjct  354316  ATCAAGGTTTATGATAAAGTCAGCGAAGTTTCTATGGTGTTGTTCTACCTTTGCGTAGTC  354257

Query  8335    TCGGCCCACAGTGGAAGGCTCCGCACCTGAGCCTCGTTAGACTCAGCGGAAGTTTAAGGT  8394
               |||| |||||||||||||||||||||||||||||||||||||||||||||||||||||||
Sbjct  354256  TCGGTCCACAGTGGAAGGCTCCGCACCTGAGCCTCGTTAGACTCAGCGGAAGTTTAAGGT  354197

Query  8395    GTAAGTAAAGAGAATAGAAGAGATGAAGTCCGTCCCTTAGCCTAGTCTATATCTACAGCT  8454
               ||||||||||||||||||||||||||||||||||||||||||||||||||||||||||||
Sbjct  354196  GTAAGTAAAGAGAATAGAAGAGATGAAGTCCGTCCCTTAGCCTAGTCTATATCTACAGCT  354137

Query  8455    GACGCAACTCCGTACCGACGCCTTACTACTACTTAATTAATTCATTAACGGCTAAGCGAT  8514
               ||||||||||||||||||||||| |||||||||||||||||| |||||||||||||||||
Sbjct  354136  GACGCAACTCCGTACCGACGCCTCACTACTACTTAATTAATTAATTAACGGCTAAGCGAT  354077

Query  8515    TTTATAACCTGAGCTTTCCTTAACCAGCTGACCTTATTTCGTAACCTTAACGTACTTTCT  8574
               |||||||||||||||||||||||||||||||||||| |||||||||||||||||||||||
Sbjct  354076  TTTATAACCTGAGCTTTCCTTAACCAGCTGACCTTACTTCGTAACCTTAACGTACTTTCT  354017

Query  8575    TTCTTACTTTAGCATAGGCCTTCGCCACTTCAAACGGGCGCTCCGCCCCCTAtttttttt  8634
               ||||||||||||||||||||||||||||||||||||||||||||||||||||||||||||
Sbjct  354016  TTCTTACTTTAGCATAGGCCTTCGCCACTTCAAACGGGCGCTCCGCCCCCTATTTTTTTT  353957

Query  8635    tt-AATTAGAAAGAGCGAGGCCTTACTTATTCTGTTCAgggggggCTGAAAGACAAAGAA  8693
               || ||||||||||| |||||||||||||||||||||||||||||  ||||||||||||||
Sbjct  353956  TTTAATTAGAAAGAACGAGGCCTTACTTATTCTGTTCAGGGGGGA-TGAAAGACAAAGAA  353898

Query  8694    AGGGG  8698
               |||||
Sbjct  353897  AGGGG  353893


Range 4: 78759 to 79723

Score:1659 bits(898), Expect:0.0, 
Identities:958/983(97%),  Gaps:19/983(1%), Strand: Plus/Minus

Query  15725  TGGCTGCCCAGTTACGAAATATATAGCTATCAAAAAAGCTAGAAATAGAATTCAACTTAG  15784
              ||||||||||||||||||||||||||||||||||||||||||||||| |||| |||||||
Sbjct  79723  TGGCTGCCCAGTTACGAAATATATAGCTATCAAAAAAGCTAGAAATATAATTAAACTTAG  79664

Query  15785  TTGCTCAGTCTCTAGGAATTCCTAAGCGTTATCGAAGAAAGAAGCCTACTTGAAGAAGGC  15844
              ||||||||||||||||||||||||||||||||||||||||||||||||||||||||||||
Sbjct  79663  TTGCTCAGTCTCTAGGAATTCCTAAGCGTTATCGAAGAAAGAAGCCTACTTGAAGAAGGC  79604

Query  15845  TGCCAAGAGGAGCAAGCCTACATCGAGCAAGTTGACTCACTTTATGTTATGTAAAGAGTT  15904
              ||||||||||||||||||||||||||||||||||||||||||||||||||||||||||||
Sbjct  79603  TGCCAAGAGGAGCAAGCCTACATCGAGCAAGTTGACTCACTTTATGTTATGTAAAGAGTT  79544

Query  15905  CGCTTCGCTATTACGGCCCAGTTCTTCCGCGAGCGAAGGCCCGTCAAATTGGTCTCAAAG  15964
              ||||||||||||||||||||||||||||||||||||||||||||||||||||||||||||
Sbjct  79543  CGCTTCGCTATTACGGCCCAGTTCTTCCGCGAGCGAAGGCCCGTCAAATTGGTCTCAAAG  79484

Query  15965  AAACTCAAGGAAATCCAACCCCTTCCTCTCTCCTCCTTCTATCCAAAGAAACTTTCCCAG  16024
              ||||||||||||||||||||||||||||||||||||||||||||||||||||||||||||
Sbjct  79483  AAACTCAAGGAAATCCAACCCCTTCCTCTCTCCTCCTTCTATCCAAAGAAACTTTCCCAG  79424

Query  16025  CTGTAGTAGCTGTTCTCTTCCTCCCTTCCATCGATTGAGCTTTCTCCCGCTTAATTCAAT  16084
              |||||||||||||||||||||   |||||||| |||||||||||||||||||||||||||
Sbjct  79423  CTGTAGTAGCTGTTCTCTTCC---CTTCCATCAATTGAGCTTTCTCCCGCTTAATTCAAT  79367

Query  16085  AGGGCCTTAGTAGATCGGTTTTCATTCGGACAACTCGATCGCTTCTTCCTTTGCTGGAAT  16144
              ||||||||||||||||||||||||||||||||||||||||||||||||||||||||||||
Sbjct  79366  AGGGCCTTAGTAGATCGGTTTTCATTCGGACAACTCGATCGCTTCTTCCTTTGCTGGAAT  79307

Query  16145  TGCCATCTTTGCTGCTCTCGGCTTCTGAATTCGTACCTTTCAATAGCCTCACAGTCTAGA  16204
              |||||||||||||||||||||||||||||||||||||||||||||||| | | |||||||
Sbjct  79306  TGCCATCTTTGCTGCTCTCGGCTTCTGAATTCGTACCTTTCAATAGCC-C-C-GTCTAGA  79250

Query  16205  AGCCCTAATGTTGTAAGACACGTGACTGCATTCCTAAATTCTATCTCTGGTTCCTTCACT  16264
              ||||||||||||||||| ||||||||||||||||||||||||||||||||||||||||||
Sbjct  79249  AGCCCTAATGTTGTAAGGCACGTGACTGCATTCCTAAATTCTATCTCTGGTTCCTTCACT  79190

Query  16265  GCTTCCCAAACTGACCTGCTTACACTGCACTGCTTCTTCCAACAATACTGGAAGTGGAGC  16324
              ||||||||||||||||||||||||||||     |||||||||||||||||||||||||||
Sbjct  79189  GCTTCCCAAACTGACCTGCTTACACTGC-----TTCTTCCAACAATACTGGAAGTGGAGC  79135

Query  16325  T-GCCCTATATGGTCAAGCCAAGCAAAAAGGGAGTTCCCTGTTTGTATCCTCTAGTCTCA  16383
              | ||||||||||||||||||||||||||||||||||||||||||||||||||||||||||
Sbjct  79134  TTGCCCTATATGGTCAAGCCAAGCAAAAAGGGAGTTCCCTGTTTGTATCCTCTAGTCTCA  79075

Query  16384  AGAGTTTCTTTCATCTTCGATAGCCTGGAGATAGTGCATTAGCCTCCGTTGACCCTGAAG  16443
              ||||||||||||||||||||||||||||||||||||||||||||||||||||||||||||
Sbjct  79074  AGAGTTTCTTTCATCTTCGATAGCCTGGAGATAGTGCATTAGCCTCCGTTGACCCTGAAG  79015

Query  16444  TTACATAAAAGATGATTATATTCGCTCCGTGCCTACGCCTTCTTCCTTTATCCTTTAGCT  16503
              ||||||||||||||||||||||||||||||||||||||||||| ||||||||||||||||
Sbjct  79014  TTACATAAAAGATGATTATATTCGCTCCGTGCCTACGCCTTCTGCCTTTATCCTTTAGCT  78955

Query  16504  GCTAATAGTTAATCAAGGAGTTATGTATGCTTTCGGGCAAAAAGAAAGATTTCTTATTTT  16563
              ||||||||||||||||||||||||||||||||||||||||||||||||||||||||||||
Sbjct  78954  GCTAATAGTTAATCAAGGAGTTATGTATGCTTTCGGGCAAAAAGAAAGATTTCTTATTTT  78895

Query  16564  CGTGCTTGTGCAAACAAGGGTTCATTTCCTTAATGAGTTACAGGAGTCTACTAAAAGAGT  16623
              |||||||||||||||||||||| |||||||||||||||||||||||||||||||||||||
Sbjct  78894  CGTGCTTGTGCAAACAAGGGTTAATTTCCTTAATGAGTTACAGGAGTCTACTAAAAGAGT  78835

Query  16624  ACTCCCTCGTGCCCAATACCCATTCCATTGGTCACTTCACTCACTTGAGAGAAGGTTAAC  16683
              |||||||||||||||       ||||||||||||||||||||||||||||||||||||||
Sbjct  78834  ACTCCCTCGTGCCCA-------TTCCATTGGTCACTTCACTCACTTGAGAGAAGGTTAAC  78782

Query  16684  AAGGTCTTAGTGAGCAGAGGAGA  16706
              |||||||||||||||||||||||
Sbjct  78781  AAGGTCTTAGTGAGCAGAGGAGA  78759


Range 5: 79879 to 80590

Score:1230 bits(666), Expect:0.0, 
Identities:701/717(98%),  Gaps:6/717(0%), Strand: Plus/Minus

Query  14641  TCAAAAG-CCGAACCATAAAGACGCAGCACCACCTACTGTTTCAACCGTAGAGTCGACCA  14699
              |||||||   ||||||||||||||||||||||||||| ||||||||||||||||||||||
Sbjct  80590  TCAAAAGAAAGAACCATAAAGACGCAGCACCACCTACAGTTTCAACCGTAGAGTCGACCA  80531

Query  14700  AAACAGAAACCTTAGGCGAGATAGACAATGAAAGAAAGCACTAGACTTTTCTTTCTCAAA  14759
              |||||||||||||||||||||||||||||||||||||||||| |||||||||||||||||
Sbjct  80530  AAACAGAAACCTTAGGCGAGATAGACAATGAAAGAAAGCACTGGACTTTTCTTTCTCAAA  80471

Query  14760  TACAAGGAAGTAGGCATAGACAATATTTTGTAAAACAAATCCACGGGGGACCCCGTAAGG  14819
              ||||||||||||||||||||||||||||||||||||||||||||||||||||||||||||
Sbjct  80470  TACAAGGAAGTAGGCATAGACAATATTTTGTAAAACAAATCCACGGGGGACCCCGTAAGG  80411

Query  14820  CATGGGTTTAATATCCTTTCAAAAGTAAGAATAGGTCGAGGAGCAGAAACTCTCCTTTTC  14879
              ||||||||||||||||||||||||||||||||||||||||||||||||||||||||||||
Sbjct  80410  CATGGGTTTAATATCCTTTCAAAAGTAAGAATAGGTCGAGGAGCAGAAACTCTCCTTTTC  80351

Query  14880  AAGGTAAGAGAAGAGATCAACTTAGAGCAAAGCAAGCTTGCGAAGCAACCGAGGCAAGAG  14939
              ||||||||||  |   ||||||||||||||||||||||||||||||||||||||||||||
Sbjct  80350  AAGGTAAGAG--G---TCAACTTAGAGCAAAGCAAGCTTGCGAAGCAACCGAGGCAAGAG  80296

Query  14940  CGTGAAGCAGCTTTTCCCGAACCAAAGGATCCAGGTTCTCTGGAAACAAAGTATCCCGAT  14999
              | ||||||||||||||||||||||||||||||||||||||| |||||||| |||||||||
Sbjct  80295  CATGAAGCAGCTTTTCCCGAACCAAAGGATCCAGGTTCTCTTGAAACAAAATATCCCGAT  80236

Query  15000  CCCTCAGCATCAAGCGATGTCTCAGTATCATCTGCATCCAAACCAGAATTTTACTCCGAA  15059
              ||||||||||||||||||||||||||||||||||||||||||||||||||||||||||||
Sbjct  80235  CCCTCAGCATCAAGCGATGTCTCAGTATCATCTGCATCCAAACCAGAATTTTACTCCGAA  80176

Query  15060  GAGGGACAACTCACTTTTCAAAAATCACCCGACAAGTCGAATCCATATCATCAGAATAGA  15119
              ||||||||||||||||||||||||| ||||||||||||||||||||||||||||||||||
Sbjct  80175  GAGGGACAACTCACTTTTCAAAAATAACCCGACAAGTCGAATCCATATCATCAGAATAGA  80116

Query  15120  GGGCATAGGACTCTTTGCCCTACTATAAACTAGGATCAGAAAAGGTTGGCTTATAACATA  15179
              ||||||||||||||||||||||||||||||||||||||||||||||||||||||||||||
Sbjct  80115  GGGCATAGGACTCTTTGCCCTACTATAAACTAGGATCAGAAAAGGTTGGCTTATAACATA  80056

Query  15180  AACTCAAAGACGCCAGAAAAGCACACTTAGCGCGGTTCATCAGGTTGTTCAGAGGCTCCT  15239
              ||||||||||||||||||||||||||||||||||||||||||||||||||||||||||||
Sbjct  80055  AACTCAAAGACGCCAGAAAAGCACACTTAGCGCGGTTCATCAGGTTGTTCAGAGGCTCCT  79996

Query  15240  TCCTGTCTCGCCTACCGCCCTGCTTCAACATATCAGTTGTCATTAGGAACTTCTTTCTCT  15299
              |||||||||||| |||||||||||||||||||||||||||||||||||||||||||||||
Sbjct  79995  TCCTGTCTCGCCCACCGCCCTGCTTCAACATATCAGTTGTCATTAGGAACTTCTTTCTCT  79936

Query  15300  TAACGAGAAGCAAATGGCTTTTGTGTTTGTGGTCCTTAAAAGGCTTGCTAAACGCGC  15356
              ||||||||||||||||||||||||||||||||||||||||||||||||| |||||||
Sbjct  79935  TAACGAGAAGCAAATGGCTTTTGTGTTTGTGGTCCTTAAAAGGCTTGCTCAACGCGC  79879


Range 6: 247692 to 248207

Score:832 bits(450), Expect:0.0, 
Identities:503/526(96%),  Gaps:13/526(2%), Strand: Plus/Plus

Query  81      CTGCTCCTCC-TCTCCTCCTTCATCGTCGTTGGTCCTTCGTTCGTAGTGGTCATTGTATA  139
               || |||| || |||||||||||||||||||||||||||||||||||||||||||||||||
Sbjct  247692  CTCCTCCCCCTTCTCCTCCTTCATCGTCGTTGGTCCTTCGTTCGTAGTGGTCATTGTATA  247751

Query  140     GTGAGAAAGCTCACCCCTGCCTTTAGACGAGAAAGCCCTCTTTTACATCCCCTAGACAAA  199
               ||||||||||||||||||||||||||||||||||||||||||||||||||||||||||||
Sbjct  247752  GTGAGAAAGCTCACCCCTGCCTTTAGACGAGAAAGCCCTCTTTTACATCCCCTAGACAAA  247811

Query  200     TTAATAGGAAATGCTACAACCCATTGTTGTTCTTTTGACGATGAACCACTCCGGTACAAC  259
               || |||||||||||||||||||||||||||||||||||||||||||||||||||||||||
Sbjct  247812  TTCATAGGAAATGCTACAACCCATTGTTGTTCTTTTGACGATGAACCACTCCGGTACAAC  247871

Query  260     AAGCTAAAGTGACCTCTACGCTTCGTCCCCGGTGCGTAGGGCCGACCCCCGTGTGCTAGA  319
               ||||||||||||||||||||||||||||||||||||||||||||| ||||||||||||||
Sbjct  247872  AAGCTAAAGTGACCTCTACGCTTCGTCCCCGGTGCGTAGGGCCGATCCCCGTGTGCTAGA  247931

Query  320     GGGAGGACCAGAAAGTTTGTGTTAAGCATATAGTAGGTTTTTGTCTTGTTTAGGCATTTG  379
               |||||| ||     ||||||||||||||||||||||||||||||||||||||||||||||
Sbjct  247932  GGGAGGGCC-----GTTTGTGTTAAGCATATAGTAGGTTTTTGTCTTGTTTAGGCATTTG  247986

Query  380     GTGTCCTCTCTGCCGGCCTGCTTAGCGACAGAGCCATCTTCTTTGTGGTCAGTGAGGAGG  439
               |||||||||||||||||||||||||||||||||||||||||||||||||||||||||   
Sbjct  247987  GTGTCCTCTCTGCCGGCCTGCTTAGCGACAGAGCCATCTTCTTTGTGGTCAGTGAGG---  248043

Query  440     ACAGGACAATCCCCCGCTCTGGCCTGGCGGTTTCTTTCTTTACAACCTGATTCTACCCCG  499
                 ||||||||||||| ||||||||||||||||||||||||||||||| |||| |||||||
Sbjct  248044  --AGGACAATCCCCCACTCTGGCCTGGCGGTTTCTTTCTTTACAACCGGATTATACCCCG  248101

Query  500     TCCGGTCCTATTTCA-AAC-AAAAGAAGCAAAGAAGGGAAATCTTCGTAAAGGCAGCAAG  557
               ||||||||||||||| ||  ||||||||||||||||||||||||||||||||||||||||
Sbjct  248102  TCCGGTCCTATTTCACAAAAAAAAGAAGCAAAGAAGGGAAATCTTCGTAAAGGCAGCAAG  248161

Query  558     GGGTGTCGCCTTCGAATTGAGTAGTGAGTCTTCTTTCTACTCTACT  603
               |||||||||||||||||||||||||||||||||||||||||| |||
Sbjct  248162  GGGTGTCGCCTTCGAATTGAGTAGTGAGTCTTCTTTCTACTCGACT  248207


Range 7: 354961 to 355407

Score:749 bits(405), Expect:0.0, 
Identities:438/453(97%),  Gaps:6/453(1%), Strand: Plus/Minus

Query  7024    CCCCTTTCTATTAGTAAGGTTGTCAAAAGGCTAAACTTGAGTTCCTTTATGAAAAAACTA  7083
               ||||||||||||||||||||||||||||||||||||||||||||||||||||||||||||
Sbjct  355407  CCCCTTTCTATTAGTAAGGTTGTCAAAAGGCTAAACTTGAGTTCCTTTATGAAAAAACTA  355348

Query  7084    AGAAAATAGGGGTAAGTGGGCGCTAACGAGCAAGAAAAGGCCCCTTACGTTTAGATAGGC  7143
               | | ||||||||||||||||||||||||||||||||||||||||||||||||||||||||
Sbjct  355347  ATATAATAGGGGTAAGTGGGCGCTAACGAGCAAGAAAAGGCCCCTTACGTTTAGATAGGC  355288

Query  7144    TAAGGCGCCTTTACTAATATTAGAATATTAAGGCGCTTCTTGCTTTAGAAAGATCGCAGG  7203
               |||||||||||||||||||||||||||| ||||||||||||||||||||||||| |||||
Sbjct  355287  TAAGGCGCCTTTACTAATATTAGAATAT-AAGGCGCTTCTTGCTTTAGAAAGATTGCAGG  355229

Query  7204    GGCGCGTTAGCGCCCTTCCTTCAGCTGGCTTCGCCCTATCTATTCATCTCTTTTTTCAAA  7263
               |||||||||||||||||||||||||||||| |||||||||||||||||||||||||||||
Sbjct  355228  GGCGCGTTAGCGCCCTTCCTTCAGCTGGCTCCGCCCTATCTATTCATCTCTTTTTTCAAA  355169

Query  7264    TGGATATTTAGGGATCTCTCTTGCTCATAGATCTTGAAAGCAGATCAATATCCGTTTCTC  7323
               ||||||||||||||||||||||||||||||||||||||||||||||||||||||||||||
Sbjct  355168  TGGATATTTAGGGATCTCTCTTGCTCATAGATCTTGAAAGCAGATCAATATCCGTTTCTC  355109

Query  7324    Aatatatctttctatctatcgagagaaagatatagatctctatctggatctatctccata  7383
               ||||||||||||| ||||||||||||||||||| ||||||||||||||||||||||||||
Sbjct  355108  AATATATCTTTCTCTCTATCGAGAGAAAGATATGGATCTCTATCTGGATCTATCTCCATA  355049

Query  7384    tctaatctaAATATGGAAGAACCAACACTTAAAGGGCGTAACCAACGGAAGGTTCTCACC  7443
               |||||     ||||||||||||||||||||||||||||||||||||||||||||||||||
Sbjct  355048  TCTAA-----ATATGGAAGAACCAACACTTAAAGGGCGTAACCAACGGAAGGTTCTCACC  354994

Query  7444    CTGTCCCCGACATTGTTCTCCGACGGTGCCCCC  7476
               |||||||||||||||||||||| || | |||||
Sbjct  354993  CTGTCCCCGACATTGTTCTCCGGCGATTCCCCC  354961


Range 8: 248383 to 248799

Score:708 bits(383), Expect:0.0, 
Identities:406/417(97%),  Gaps:1/417(0%), Strand: Plus/Plus

Query  588     TTCTTTCTACTCTACTCTATTTATGAAGGCTATGAAGGAATTCGTTCATAGAATGCTTTT  647
               |||||||||||||||||||| |||||||||||||||||||||||||||||||||||||||
Sbjct  248383  TTCTTTCTACTCTACTCTATCTATGAAGGCTATGAAGGAATTCGTTCATAGAATGCTTTT  248442

Query  648     TGATTGCACTACTTGTTGAAAACAACCGTACGGGATAGACCCGGCGGAGGAGATTGTACC  707
               ||||||| ||||||||||||||||||||||||||||||||||||||||||||||||||||
Sbjct  248443  TGATTGCGCTACTTGTTGAAAACAACCGTACGGGATAGACCCGGCGGAGGAGATTGTACC  248502

Query  708     AAAGGAGACCATTTTTACCTACCGTTTGGTTGGGTGTGTCCTTAGTCGCCCCCGTGAAGC  767
               ||||||||||  ||||||| |||||||||||||||||||||||||||||||||| |||||
Sbjct  248503  AAAGGAGACCCGTTTTACCGACCGTTTGGTTGGGTGTGTCCTTAGTCGCCCCCGAGAAGC  248562

Query  768     CATACCCTTAGGAAGCTTACCCAACTCATCGCTTAACTCCCAAGAAAGGAGGACAACCCC  827
               |||||||||||||||||||||||||||||||||||||||||||||||||| |||||||||
Sbjct  248563  CATACCCTTAGGAAGCTTACCCAACTCATCGCTTAACTCCCAAGAAAGGAAGACAACCCC  248622

Query  828     AGTAAATCGTGCATAATTGAAGAGGAAAGA-TTCTCTAAAAGCCAGCGGTTTCTTTGTGC  886
               |||||||||||||||||||||||||||||| ||||||||||||| |||||||||||||||
Sbjct  248623  AGTAAATCGTGCATAATTGAAGAGGAAAGATTTCTCTAAAAGCCGGCGGTTTCTTTGTGC  248682

Query  887     TAAGAATGGATACTTCTTGGTGTTTGCCGGAATTCCGACTTGGGAATACCTTTGACCGAT  946
               ||||||||||||||||||||||||||||||||||||||||||||||||||||||||||||
Sbjct  248683  TAAGAATGGATACTTCTTGGTGTTTGCCGGAATTCCGACTTGGGAATACCTTTGACCGAT  248742

Query  947     TGCCTGCCCCTTCATTATGATTAGCAAGATGGGGAAAAGCGGAAGAGGAAGAAGAAC  1003
               |||||||||||||||||||||||| |||||||||||||||||||||||||||| |||
Sbjct  248743  TGCCTGCCCCTTCATTATGATTAGTAAGATGGGGAAAAGCGGAAGAGGAAGAAAAAC  248799


Range 9: 78302 to 78634

Score:566 bits(306), Expect:3e-161, 
Identities:325/333(98%),  Gaps:5/333(1%), Strand: Plus/Minus

Query  16698  CAGAGGAGAATCAGAGCTGGAGGGGGCCCGAGCGATATCCTCATGAAATGCTCTTTCAAG  16757
              |||||||||||||||||||||||||||||||||||||||||||| |||||||||||||||
Sbjct  78634  CAGAGGAGAATCAGAGCTGGAGGGGGCCCGAGCGATATCCTCATTAAATGCTCTTTCAAG  78575

Query  16758  TGGGAGTGAGTGACCGAATGACCCAATGTGTCTTGCCTCAAGGACTTATATGAAAGACTC  16817
              |||||||||||||||||||||||||||||||||||||| |||||||||||||||||||||
Sbjct  78574  TGGGAGTGAGTGACCGAATGACCCAATGTGTCTTGCCTTAAGGACTTATATGAAAGACTC  78515

Query  16818  CTTCTATTACTGACAGCCCTTTAAGGCAGACTTGTATATACGAGAA-----AGAAGGAAG  16872
              ||||||||||||||||||||||||||||||||||||| ||||||||     |||||||||
Sbjct  78514  CTTCTATTACTGACAGCCCTTTAAGGCAGACTTGTATGTACGAGAATGAAAAGAAGGAAG  78455

Query  16873  ATTGTTGTCTTGCTCTTACTCTTCTTAGGACTCTAAGCAGAAGTCCTTGATCTACTATTA  16932
              ||||||||||||||||||||||||||||||||||||||||||||||||||||||||||||
Sbjct  78454  ATTGTTGTCTTGCTCTTACTCTTCTTAGGACTCTAAGCAGAAGTCCTTGATCTACTATTA  78395

Query  16933  GCAGCTAAAGGAAGTATGCTTTAGTCCTATTGAGATAGTAGAGTTGGACTAATTAATATG  16992
              ||||||||||||||||||||||||||||||||||||||||||||||||||||||||||||
Sbjct  78394  GCAGCTAAAGGAAGTATGCTTTAGTCCTATTGAGATAGTAGAGTTGGACTAATTAATATG  78335

Query  16993  GCTTAAAGGTATCTCTTTAGTTCCCCGTCTCGC  17025
              |||||||||||||||||||||||||||||||||
Sbjct  78334  GCTTAAAGGTATCTCTTTAGTTCCCCGTCTCGC  78302


Range 10: 79702 to 79889

Score:320 bits(173), Expect:3e-87, 
Identities:184/189(97%),  Gaps:2/189(1%), Strand: Plus/Minus

Query  15422  GCTCAACGCGCTCGTATCTGGGTCGAGGGTCATTTTTCTGTATAAGCAAGGCTCGGGATA  15481
              ||||||||||||||||||||||||||||||||||||||||||||||||||||||||||||
Sbjct  79889  GCTCAACGCGCTCGTATCTGGGTCGAGGGTCATTTTTCTGTATAAGCAAGGCTCGGGATA  79830

Query  15482  TGGGGATATGGATTTCACCTTATGGGGAATAGGCTGCTGAAACAGCAACACAGGCAACCA  15541
              ||||||||||||||||||||||||||||||||||||||||||||||||||||||||||||
Sbjct  79829  TGGGGATATGGATTTCACCTTATGGGGAATAGGCTGCTGAAACAGCAACACAGGCAACCA  79770

Query  15542  AGCAAGACTTATGAAGTGCGTTCAGGCTCACTTTACACTaaaaaaaTGGGAACCCTAGTT  15601
              |||||||||||||||||||||||||||||||||||||||||||||||||   ||| ||||
Sbjct  79769  AGCAAGACTTATGAAGTGCGTTCAGGCTCACTTTACACTAAAAAAATGGCTGCCC-AGTT  79711

Query  15602  -CGAAATAT  15609
               ||||||||
Sbjct  79710  ACGAAATAT  79702


Range 11: 425202 to 425345

Score:222 bits(120), Expect:8e-58, 
Identities:137/145(94%),  Gaps:2/145(1%), Strand: Plus/Plus

Query  13157   GACGGGTAGACCGTCTCATCTCTTTCCTCAAAGTGGTGGATCGAACTTCGATCATGTCAC  13216
               ||| |||||||| |||||||||||||| ||||||||||||||||||||||||||||||||
Sbjct  425202  GAC-GGTAGACCTTCTCATCTCTTTCCCCAAAGTGGTGGATCGAACTTCGATCATGTCAC  425260

Query  13217   GAGAGTGGATTCAGTTGGTTTCATCGATCATTCTGCGAACCTGACAGCTATCACTTACTA  13276
               |||||||||||||||||||| ||||| ||||||||||||||||| |||||||||||||| 
Sbjct  425261  GAGAGTGGATTCAGTTGGTTCCATCGGTCATTCTGCGAACCTGAGAGCTATCACTTACTG  425320

Query  13277   GTCAATGAAAGTGGGGTCAG-TTTC  13300
               |||||||||||||||||||| ||||
Sbjct  425321  GTCAATGAAAGTGGGGTCAGCTTTC  425345


Range 12: 350792 to 350893

Score:183 bits(99), Expect:4e-46, 
Identities:101/102(99%),  Gaps:0/102(0%), Strand: Plus/Minus

Query  11699   ATCGCCGGCCTTCCTATTTACGGCCAAGTTTACGACGAGTATACTCCTTGGAATGAAGAG  11758
               |||| |||||||||||||||||||||||||||||||||||||||||||||||||||||||
Sbjct  350893  ATCGTCGGCCTTCCTATTTACGGCCAAGTTTACGACGAGTATACTCCTTGGAATGAAGAG  350834

Query  11759   TTGTACGGCTTCGACGAGATTTCGAAAGAGAAGTACCATTCG  11800
               ||||||||||||||||||||||||||||||||||||||||||
Sbjct  350833  TTGTACGGCTTCGACGAGATTTCGAAAGAGAAGTACCATTCG  350792


Range 13: 431047 to 431151

Score:183 bits(99), Expect:4e-46, 
Identities:104/106(98%),  Gaps:1/106(0%), Strand: Plus/Minus

Query  7103    GCGCTAACGAGCAAGAAAAGGCCCCTTACGTTTAGATAGGCTAAGGCGCCTTTACTAATA  7162
               ||||||||||||||||||||||||||||||||||||||||||||||||||||||||||||
Sbjct  431151  GCGCTAACGAGCAAGAAAAGGCCCCTTACGTTTAGATAGGCTAAGGCGCCTTTACTAATA  431092

Query  7163    TTAGAATATTAAGGCGCTTCTTGCTTTAGAAAGATCGCAGGGGCGC  7208
               ||||||||| ||||||||||||||||||||||||| ||||||||||
Sbjct  431091  TTAGAATAT-AAGGCGCTTCTTGCTTTAGAAAGATTGCAGGGGCGC  431047


Range 14: 227513 to 227593

Score:150 bits(81), Expect:4e-36, 
Identities:81/81(100%),  Gaps:0/81(0%), Strand: Plus/Minus

Query  1246    CAAGCTACCTGAGGCAAGTAGCTAGTTGACTGTAGGTTTAGAGCACGCTAGGATAGATTC  1305
               ||||||||||||||||||||||||||||||||||||||||||||||||||||||||||||
Sbjct  227593  CAAGCTACCTGAGGCAAGTAGCTAGTTGACTGTAGGTTTAGAGCACGCTAGGATAGATTC  227534

Query  1306    TAACTAATTCTCTCTCTCCGG  1326
               |||||||||||||||||||||
Sbjct  227533  TAACTAATTCTCTCTCTCCGG  227513


Range 15: 33633 to 33713

Score:139 bits(75), Expect:8e-33, 
Identities:80/82(98%),  Gaps:1/82(1%), Strand: Plus/Plus

Query  7103   GCGCTAACGAGCAAGAAAAGGCCCCTTACGTTTAGATAGGCTAAGGCGCCTTTACTAATA  7162
              ||||||||||||||||||||||||||||||||||||||||||||||||||||||||||||
Sbjct  33633  GCGCTAACGAGCAAGAAAAGGCCCCTTACGTTTAGATAGGCTAAGGCGCCTTTACTAATA  33692

Query  7163   TTAGAATATTAAGGCGCTTCTT  7184
              |||||||| ||||| |||||||
Sbjct  33693  TTAGAATA-TAAGGTGCTTCTT  33713


Range 16: 355527 to 355588

Score:93.5 bits(50), Expect:6e-19, 
Identities:58/62(94%),  Gaps:0/62(0%), Strand: Plus/Minus

Query  6968    CAGCAAGCGGAGCTTGAAGAAGCGAGCCCATATCAGAGAAAGCCATTGCGCGCTAGCCCC  7027
               ||||||||   |||||||||||||||||| ||||||||||||||||||||||||||||||
Sbjct  355588  CAGCAAGCTCCGCTTGAAGAAGCGAGCCCCTATCAGAGAAAGCCATTGCGCGCTAGCCCC  355529

Query  7028    TT  7029
               ||
Sbjct  355528  TT  355527


Range 17: 427692 to 427743

Score:86.1 bits(46), Expect:1e-16, 
Identities:50/52(96%),  Gaps:0/52(0%), Strand: Plus/Minus

Query  6974    GCGGAGCTTGAAGAAGCGAGCCCATATCAGAGAAAGCCATTGCGCGCTAGCC  7025
               ||||||||||||||| ||||||| ||||||||||||||||||||||||||||
Sbjct  427743  GCGGAGCTTGAAGAAACGAGCCCCTATCAGAGAAAGCCATTGCGCGCTAGCC  427692


Range 18: 46404 to 46483

Score:69.4 bits(37), Expect:1e-11, 
Identities:67/80(84%),  Gaps:8/80(10%), Strand: Plus/Plus

Query  17077  aaaaaagaaagaagagaaaaaaCTGGGAGTTTGCGCCTGC--------TTGCTTGCTTAC  17128
              ||||||||||||||||||| |||||||| || |||||| |        ||||||||||||
Sbjct  46404  AAAAAAGAAAGAAGAGAAAGAACTGGGAATTGGCGCCTACATAACTGGTTGCTTGCTTAC  46463

Query  17129  CAAGCCATCCTGGCAAACTC  17148
              |||||||||||||||| |||
Sbjct  46464  CAAGCCATCCTGGCAAGCTC  46483


Range 19: 428594 to 428626

Score:62.1 bits(33), Expect:2e-09, 
Identities:33/33(100%),  Gaps:0/33(0%), Strand: Plus/Plus

Query  6936    CAGCAAGCACCTACTCCTATCAAAATGAAAAGC  6968
               |||||||||||||||||||||||||||||||||
Sbjct  428594  CAGCAAGCACCTACTCCTATCAAAATGAAAAGC  428626


		
