# Supplementary material for: Mitochondrial Genome of Fagus sylvatica L. as a Source for Taxonomic Marker Development in the Fagales
Source: Plants (Basel). 2020 Sep 27;9(10):1274. doi: 10.3390/plants9101274 (PMC7650814; doi:10.3390/plants9101274)
Supplement: Supplementary file 1 [file plants-09-01274-s001.zip › Supplementals/File_S2.txt]

RID: NEZPY22N114	
Job Title:Repeat_1				
Program: BLASTN 
Query: Repeat_1 ID: lcl|Query_42129(dna) Length: 17304
Subject:LT855379.1 Betula pendula genome assembly, organelle: mitochondrion ID: lcl|Query_42131(dna) Length: 581505
	
Sequences producing significant alignments:
                                                                  Max    Total Query   E   Per.                  
Description                                                       Score  Score cover Value Ident  Accession        
LT855379.1 Betula pendula genome assembly, organelle:...          4689   11159 38%   0.0   96.63  Query_42131      

Alignments:
>LT855379.1 Betula pendula genome assembly, organelle: mitochondrion
Sequence ID: Query_42131 Length: 581505 
Range 1: 319900 to 322725

Score:4689 bits(2539), Expect:0.0, 
Identities:2751/2847(97%),  Gaps:39/2847(1%), Strand: Plus/Plus

Query  8696    GGGGGCGTGGTCGGTGTGTCACTGGGTCGGT---GGAACCCGCAGGAAGGGGGGACGACC  8752
               ||||||||||| |||||||||||||||||||   |||||||| |||||||||||||||||
Sbjct  319900  GGGGGCGTGGTTGGTGTGTCACTGGGTCGGTGGGGGAACCCGTAGGAAGGGGGGACGACC  319959

Query  8753    CGCCGAATTCACATCAGAAATCACCAACATGAACACAAACGAAATCTTGAATTGCGTATA  8812
               |||||||||||||||||||||| ||||||||||||||| |||||||||||||||||||||
Sbjct  319960  CGCCGAATTCACATCAGAAATCGCCAACATGAACACAACCGAAATCTTGAATTGCGTATA  320019

Query  8813    GAAACAAAACGAACCACTTCTATTCTCGGAGCTGAGGTATATGAAGAATGGCTTTTTGGT  8872
               ||||||||||||||||||||||||||||||||||||||||||||||||||||||||||||
Sbjct  320020  GAAACAAAACGAACCACTTCTATTCTCGGAGCTGAGGTATATGAAGAATGGCTTTTTGGT  320079

Query  8873    CCCTTTCGTCCAGTGGTTAGGACATCGTCTTTTCATGTCGAAGACACGGGTTCGATTCCC  8932
               ||||||||||||||||||||||||||||||||||||||||||||||||||||||||||||
Sbjct  320080  CCCTTTCGTCCAGTGGTTAGGACATCGTCTTTTCATGTCGAAGACACGGGTTCGATTCCC  320139

Query  8933    GTAAGGGATAGGTACTCATTCCCGGCCGCTTTCAGTTAGTGTTCATTGCTGAGTGATCGC  8992
               ||||||||||||||||||||||||||||||||||||||||||||||||||||||||||||
Sbjct  320140  GTAAGGGATAGGTACTCATTCCCGGCCGCTTTCAGTTAGTGTTCATTGCTGAGTGATCGC  320199

Query  8993    TCGCTATCTGGCTGGAAAAGGTGGTCCGGAAGCTTCCTCTCTCCCAGCAAGCAAGACGGG  9052
               |||||||||||||||||||||||||||||||||||||||||||||||||||||||||| |
Sbjct  320200  TCGCTATCTGGCTGGAAAAGGTGGTCCGGAAGCTTCCTCTCTCCCAGCAAGCAAGACGAG  320259

Query  9053    ATCACCACTTCTCTCAGTAATGGACTTCCTCCAATTCTTCCTTAGCCTTAGATGCCCTTT  9112
               ||||||||||||||||||||||||||||||  |||||||||||||||||||||| |||||
Sbjct  320260  ATCACCACTTCTCTCAGTAATGGACTTCCTTAAATTCTTCCTTAGCCTTAGATGTCCTTT  320319

Query  9113    CATAGAATAGATTCTCGAACCTCCGACAGACAGAATC----C-CCATGCATGCGTTCTTT  9167
               ||||||||||||||||||||||||||||||||||||     | |||||||||||||||||
Sbjct  320320  CATAGAATAGATTCTCGAACCTCCGACAGACAGAATAGAATCTCCATGCATGCGTTCTTT  320379

Query  9168    CTCTCCTCCCCTCAGCCATACATCTCt----------tttttttttGCTTTTGGCCGTTT  9217
               |||||||| ||||||||||||||||||          |||||||||||||||||||||||
Sbjct  320380  CTCTCCTCTCCTCAGCCATACATCTCTTTTTTTCTCCTTTTTTTTTGCTTTTGGCCGTTT  320439

Query  9218    TTGTTAGGCATTGAACCCCACCTTAGGTGCTGAGTGGTGcccccccccccTAATACCTaa  9277
               |||||||||||||||||||||||||||||||||||||||   ||||||||||||||||||
Sbjct  320440  TTGTTAGGCATTGAACCCCACCTTAGGTGCTGAGTGGTG---CCCCCCCCTAATACCTAA  320496

Query  9278    aaaaaGTTCCGTCTATGGAGCCTAAAGCTTAACCCATGGCATGGCAGTAAGCAGTAAGTT  9337
               |||||||||||||||||||||||||||||||| |||||||||||||||||||||||||||
Sbjct  320497  AAAAAGTTCCGTCTATGGAGCCTAAAGCTTAAACCATGGCATGGCAGTAAGCAGTAAGTT  320556

Query  9338    GGCCTAGTCTCTCGCCCAGCCTTCGCCTTCTTCAGTGGCCAAGTTGAAGCGTTCAACGGT  9397
               ||||||||||||||||||||||||||||||||||||||||||||||||||||||||||||
Sbjct  320557  GGCCTAGTCTCTCGCCCAGCCTTCGCCTTCTTCAGTGGCCAAGTTGAAGCGTTCAACGGT  320616

Query  9398    TCTTCGGCCTACCACCTTTCTTTTTCAAGGTTGAGCTTGTTCAATTGAAGCTAATGCTAT  9457
               ||||||||||||||||||||||||||||||||||||||||||||||||||||||||||||
Sbjct  320617  TCTTCGGCCTACCACCTTTCTTTTTCAAGGTTGAGCTTGTTCAATTGAAGCTAATGCTAT  320676

Query  9458    GCTGCCCTTCCCTTGTTCAAGATAAAGCGAGGACTTTCTTTTAGCTACCGGCCCAAACAA  9517
               ||| |||||||||||||||||| |||||||||||||||||||||||||||||||||||||
Sbjct  320677  GCTACCCTTCCCTTGTTCAAGAGAAAGCGAGGACTTTCTTTTAGCTACCGGCCCAAACAA  320736

Query  9518    AAGAGATTAGCCTCTTGATCGATCGATTGATTGGATCGAAGTACAAAGGGGTTTTTTGAA  9577
               |||||||||||||||||||||||||||||||||||||||||||| ||||||||  |||||
Sbjct  320737  AAGAGATTAGCCTCTTGATCGATCGATTGATTGGATCGAAGTACGAAGGGGTTGATTGAA  320796

Query  9578    GTGTGAGATCAGCCCAAGACTAAGGCCGAGCAACTAGCTGCTGCAGGATTGGACGTCTAT  9637
               ||||||||||||||||||||||||||||||||||||||||||||||||||||||||||||
Sbjct  320797  GTGTGAGATCAGCCCAAGACTAAGGCCGAGCAACTAGCTGCTGCAGGATTGGACGTCTAT  320856

Query  9638    CTATCTCGCCACGCTCTCCTACTCCTATAAAGACCGGCGGAAGGAATGCTCTGCTCATCT  9697
               ||||||| |||||||| |||||||||||||||||||||||||||||||||||||| ||||
Sbjct  320857  CTATCTCACCACGCTCCCCTACTCCTATAAAGACCGGCGGAAGGAATGCTCTGCTTATCT  320916

Query  9698    TTCTTTCTTACGGCTCGTTACCGCGGCGCTCGTTCACCCCTTCGGCTTCTTCCATTCAAA  9757
               |||||||||||||||||||||||| ||||||||||||||||||||||||||| |||||||
Sbjct  320917  TTCTTTCTTACGGCTCGTTACCGCAGCGCTCGTTCACCCCTTCGGCTTCTTCAATTCAAA  320976

Query  9758    AAGGTAGTGTCTTTTTCCTATTCTTATTGGTAAATAGCGTCTTGAAGCGAAGGCATTATT  9817
               ||||||||||||||||||||||||||||||||||||||||||||||||||||||||||||
Sbjct  320977  AAGGTAGTGTCTTTTTCCTATTCTTATTGGTAAATAGCGTCTTGAAGCGAAGGCATTATT  321036

Query  9818    GAACGAAAGAGATGCCGGGTCGGTAAATCTGTATCCCATTCTTCAGGTATAGTTTTGTTT  9877
               |||||||||||||||||||||||| ||||||||||||||||| |   |||||||||||||
Sbjct  321037  GAACGAAAGAGATGCCGGGTCGGTCAATCTGTATCCCATTCTGCTTATATAGTTTTGTTT  321096

Query  9878    GATCACAGATCGGCAGGTGATCCGTCCTTTCTcccccccccccccctttttttCGTCAGT  9937
               ||||||||||||||||||||||||||||||||||||||||||        ||||||||||
Sbjct  321097  GATCACAGATCGGCAGGTGATCCGTCCTTTCTCCCCCCCCCC--------TTTCGTCAGT  321148

Query  9938    CGTCTTGATCCGCCAGAGGGTCTTGAGCTAGCTTCCTTGAAGAGGCTTGATGGGAAAGAG  9997
               ||||||||||||||||||||||||||||||||||||||||||||||||||||||||||||
Sbjct  321149  CGTCTTGATCCGCCAGAGGGTCTTGAGCTAGCTTCCTTGAAGAGGCTTGATGGGAAAGAG  321208

Query  9998    AGGTGAAAAAGGAGAACTTAAGGAAGGTCTCTCTCTACCTCACAAGCTCTTGGATTCCAT  10057
               ||||||||||||||||||||||||||||||||||||||||||||||||||||||||||||
Sbjct  321209  AGGTGAAAAAGGAGAACTTAAGGAAGGTCTCTCTCTACCTCACAAGCTCTTGGATTCCAT  321268

Query  10058   GGCTAAGGCTTACTTTGGCGGATTTTAGGTGAGGGTGGAGGAGTAGGATAGGGGGTGAGT  10117
               ||||||||||||||||||||||||||||||||||||||||||||||||||||||||||||
Sbjct  321269  GGCTAAGGCTTACTTTGGCGGATTTTAGGTGAGGGTGGAGGAGTAGGATAGGGGGTGAGT  321328

Query  10118   GTAAGATAGAACCTCAGGATTCTAGGGAAATTTTCGCATATAATAAGGGTGGTGCTAGGG  10177
               |||||||||||||||||||||||||||||||| | |||||||||||||||||||||||||
Sbjct  321329  GTAAGATAGAACCTCAGGATTCTAGGGAAATTGTGGCATATAATAAGGGTGGTGCTAGGG  321388

Query  10178   CTCAAGACCATTTTGAAGGGGGAGTTGGATCATAAAGAAGAGTTTGTTCCTTTGTTTGAA  10237
               |||||||||||||||||||||||||||||||||||| |||||||||||||||||||||||
Sbjct  321389  CTCAAGACCATTTTGAAGGGGGAGTTGGATCATAAATAAGAGTTTGTTCCTTTGTTTGAA  321448

Query  10238   GAAGAACAATCCTACCGGACTCATTTGAGATAGGAATGGCTAAACTTATTGTCCCAGGAA  10297
               ||||||||||||||||||||||||||||||||||||||||||||||||||||||||||||
Sbjct  321449  GAAGAACAATCCTACCGGACTCATTTGAGATAGGAATGGCTAAACTTATTGTCCCAGGAA  321508

Query  10298   GAAAGCTAATGAAAGCAAAGGTCAAGAATATCTTGGTTTAACAGAAGTTAGTCAAAATAT  10357
               ||||||||||||||||||||||||||||||||||||||||||||||||||||||||||||
Sbjct  321509  GAAAGCTAATGAAAGCAAAGGTCAAGAATATCTTGGTTTAACAGAAGTTAGTCAAAATAT  321568

Query  10358   CGCTTTTCTCCATCGTACTATGATTGCTAGATGGCATTCCAAGCTCCTTAATATAATTCC  10417
               |||||||||||||||||||||||||||||||||||||||||||||||||||| |||||||
Sbjct  321569  CGCTTTTCTCCATCGTACTATGATTGCTAGATGGCATTCCAAGCTCCTTAATCTAATTCC  321628

Query  10418   TATCGAACGGGAATTTGTAGTAGTGCTGGTGAGGGTATGGAGAATCAATTCATCGAGTCT  10477
               ||||||||||||||| ||||||||||| ||||||||||||||||| ||||||||||||||
Sbjct  321629  TATCGAACGGGAATTAGTAGTAGTGCTAGTGAGGGTATGGAGAATAAATTCATCGAGTCT  321688

Query  10478   TTCAAGAAGTTATATAAATTGGATTGGCGCCTTAGACCGTTTTGGGTGACTTTTTCGTGC  10537
               ||||||||||||||||||||||||||||||||||||||||||||||||||||||||||||
Sbjct  321689  TTCAAGAAGTTATATAAATTGGATTGGCGCCTTAGACCGTTTTGGGTGACTTTTTCGTGC  321748

Query  10538   TTGTCCTTCAAAATAAGAGAAAATGTTCAGCCCCTTTATCTAAAGAAGAGATTGAAGAAG  10597
               |||||||| |||||||||||||||||||||||||||| ||||||||||||||||||||||
Sbjct  321749  TTGTCCTTAAAAATAAGAGAAAATGTTCAGCCCCTTTTTCTAAAGAAGAGATTGAAGAAG  321808

Query  10598   CGGTGTTCAATGTTCAATCTAGGGAAGATCTTACTAATAATAAAATAAGAAATACGATGG  10657
               |||||||||||||||||||||||||||||||||||||||||||||||| |||||||||||
Sbjct  321809  CGGTGTTCAATGTTCAATCTAGGGAAGATCTTACTAATAATAAAATAATAAATACGATGG  321868

Query  10658   TTTCTCTTTAGGGTTTATTCAGGCTTTATGGGCTTTGTTAGAAGTGGATCTCATAAAGTT  10717
               ||||||||||||||||||||||||||||||||||||||||||||||||||||||||||||
Sbjct  321869  TTTCTCTTTAGGGTTTATTCAGGCTTTATGGGCTTTGTTAGAAGTGGATCTCATAAAGTT  321928

Query  10718   ATGGAGGAGTGTTGGCATTGAAAATGCTGCAGTGTGGGTATTTTAATACCTAATGATTTA  10777
               |||||||||||||||||||  ||||||||||  |||||||||| ||||||||||||||||
Sbjct  321929  ATGGAGGAGTGTTGGCATTTCAAATGCTGCA--GTGGGTATTTGAATACCTAATGATTTA  321986

Query  10778   CAAGCCTGCGGTTCGGGTTGTTTAACATCCTGCATCCCCATTTTAGAAGTGCGTTTGAAC  10837
               ||||||||||||||||||||||||||  |||||| |||||||||||||||||||||||||
Sbjct  321987  CAAGCCTGCGGTTCGGGTTGTTTAAC--CCTGCAGCCCCATTTTAGAAGTGCGTTTGAAC  322044

Query  10838   AATACCTCTCTTGGTACTTATCCTTTAAGAAAGGCTCGAGAGACCTACTTGCCACGTGGC  10897
               |||||  |||||||||||| | ||||||||||||||||||||||||||||||||||||||
Sbjct  322045  AATAC--CTCTTGGTACTTCTTCTTTAAGAAAGGCTCGAGAGACCTACTTGCCACGTGGC  322102

Query  10898   AAGAGGCCATTAGCCaaaaaaaCTGTGATAAGATCTCAAAAGAAAGAAGAGTATTCGAAT  10957
               ||||||||||||||||||||||||||||||||||||||    |||||||||| |||||||
Sbjct  322103  AAGAGGCCATTAGCCAAAAAAACTGTGATAAGATCTCA----AAAGAAGAGTCTTCGAAT  322158

Query  10958   CCGGGTCCCCTATGATACTTGGCGCGAAGCCATGGGTCCTAAGGGGGATTGGAAGAGAAA  11017
               ||||||||||||||||||||||| |||||||||||| |||||||| |||||||||| |||
Sbjct  322159  CCGGGTCCCCTATGATACTTGGCACGAAGCCATGGGCCCTAAGGGAGATTGGAAGAAAAA  322218

Query  11018   TCCGATCTCCACTCTCTCAAAGAAATACGAAGGCTATAAATAGGAAACATAAACCTCACA  11077
               ||||||||||||||||||||||||||||||||||||||||||||| | ||||||||||||
Sbjct  322219  TCCGATCTCCACTCTCTCAAAGAAATACGAAGGCTATAAATAGGATATATAAACCTCACA  322278

Query  11078   TATAGATGCGCACAAGtttttttACAAACGACTTCACACTTGGAGCTTTGAAGAGGCACT  11137
               ||||||||||||||||||||||||||||||||||||||||||||||||||||||||||||
Sbjct  322279  TATAGATGCGCACAAGTTTTTTTACAAACGACTTCACACTTGGAGCTTTGAAGAGGCACT  322338

Query  11138   CAAGTGCTTGAAGGAGAAATAAAGAGAAGCTCTCAGTAGGATAAGGAGGAGATTTAGTCC  11197
               |||||||||||||| ||||||||||||||||||||||||||||||||||||||| |||||
Sbjct  322339  CAAGTGCTTGAAGGGGAAATAAAGAGAAGCTCTCAGTAGGATAAGGAGGAGATTAAGTCC  322398

Query  11198   CCAAGAACCCAAAGGACAAAGACAAGGTAGCAAGGCCTCGAAGACCGGAAAATTCTTGCG  11257
               |||||||| |||||||||||||||||||||||||||||||||||||||||||||||||| 
Sbjct  322399  CCAAGAACTCAAAGGACAAAGACAAGGTAGCAAGGCCTCGAAGACCGGAAAATTCTTGCA  322458

Query  11258   TCTTCTTCCCTATTCTTCTTCTCATTTTCTTCTGTTTAAAAATGTAAAGATCTCACTGAT  11317
               ||||||||||||||||||||||||||||||||||||||||||||||||||||||||||||
Sbjct  322459  TCTTCTTCCCTATTCTTCTTCTCATTTTCTTCTGTTTAAAAATGTAAAGATCTCACTGAT  322518

Query  11318   CTTAGAATCAAATGTCTTCTCCTATGGTATATGTAATTAACGAGAAAGCCGAGAGACTTC  11377
               |||||||| |||||||||||| |||||||||||||||||||||||||||| |||||||||
Sbjct  322519  CTTAGAATAAAATGTCTTCTCTTATGGTATATGTAATTAACGAGAAAGCCTAGAGACTTC  322578

Query  11378   CCAGGAGTGTGTAACCCACCACCATATTAATAAAGACCATAAAAAAGGGAGATTGTTGTG  11437
               ||||||||||||||||||||||||||||||||||||||||||||||||||||||||||||
Sbjct  322579  CCAGGAGTGTGTAACCCACCACCATATTAATAAAGACCATAAAAAAGGGAGATTGTTGTG  322638

Query  11438   ATCACTTTTCTTGTGTGAATCTTTATTTCATACTCGAAATTTGCTTTCATAAATAAACAC  11497
               ||||||||||||||||||||||||||||||||||||||||||||||||| ||||||||||
Sbjct  322639  ATCACTTTTCTTGTGTGAATCTTTATTTCATACTCGAAATTTGCTTTCACAAATAAACAC  322698

Query  11498   CGGGGAAGAAAGCAAAAAGGATTCAGA  11524
               |||||||||||||||||||||||||||
Sbjct  322699  CGGGGAAGAAAGCAAAAAGGATTCAGA  322725


Range 2: 318387 to 319870

Score:2427 bits(1314), Expect:0.0, 
Identities:1445/1502(96%),  Gaps:34/1502(2%), Strand: Plus/Plus

Query  7213    GCGCCCTTCCTTCAGCTGGCTTCGCCCTATCTATTCATC-TCTTTTTTCAAATGGATATT  7271
               ||||||||||||||| ||||| ||||||||||||||||| | ||||||||||||||||||
Sbjct  318387  GCGCCCTTCCTTCAGATGGCTCCGCCCTATCTATTCATCTTTTTTTTTCAAATGGATATT  318446

Query  7272    TAGGGATCTCTCTTGCTCATAGATCTTGAAAGCAGATCAATATCCGTTTCTCAatatatc  7331
               ||||||||||||||||||||||||||||||||||||||||||||||||||||||||||||
Sbjct  318447  TAGGGATCTCTCTTGCTCATAGATCTTGAAAGCAGATCAATATCCGTTTCTCAATATATC  318506

Query  7332    t---t-tctatctatcgagagaaagatatagatctctatctggatctatctccatatcta  7387
               |   | |||||||||||| |||||||||| |||||||||||||||||||||||||     
Sbjct  318507  TATCTATCTATCTATCGATAGAAAGATATGGATCTCTATCTGGATCTATCTCCAT-----  318561

Query  7388    atctaAATATGGAAGAACCAACACTTAAAGGGCGTAACCAACGGAAGGTTCTCACCCTGT  7447
               ||||||||||||||||||||||||||||||||||||||||||||||||||||||||||||
Sbjct  318562  ATCTAAATATGGAAGAACCAACACTTAAAGGGCGTAACCAACGGAAGGTTCTCACCCTGT  318621

Query  7448    CCCCGACATTGTTCTCCGACGGTGCCCCCTGGGCGAAAGGGGGCACCATTCTCTTTCTTT  7507
               ||||||||||||||||||||| |||||||||||||||||||| |||||||||||||||||
Sbjct  318622  CCCCGACATTGTTCTCCGACGATGCCCCCTGGGCGAAAGGGGCCACCATTCTCTTTCTTT  318681

Query  7508    CTTCAATCGTTCCGATCAGGACAAGTGGGTTGGTTCGTTTCGTCCTTCTATCTACGCAAT  7567
               ||||||||||||||||||||||||||||||||||||||||||||||||||||||||||||
Sbjct  318682  CTTCAATCGTTCCGATCAGGACAAGTGGGTTGGTTCGTTTCGTCCTTCTATCTACGCAAT  318741

Query  7568    TCTCTGTCTTCGTTCGTGATCATGTTGGGCGAAAGGTAGTTGTAGAGGAGCGGCTGTGAA  7627
               ||||||||||||||||||||||||||||||||||||||||||||||||| ||||||||||
Sbjct  318742  TCTCTGTCTTCGTTCGTGATCATGTTGGGCGAAAGGTAGTTGTAGAGGATCGGCTGTGAA  318801

Query  7628    ACGGCGATTCCCCCCTTTCCATTGAAGTAGGGAGGGCCTCCTTCCCCACCATTCCGACCT  7687
               |||||||||||||||||||||||||||||||||||||||||||||||||||||||| || 
Sbjct  318802  ACGGCGATTCCCCCCTTTCCATTGAAGTAGGGAGGGCCTCCTTCCCCACCATTCCGGCCG  318861

Query  7688    ATTCTTTTTAAGGATTTTACCGATGCTGAAGGTAGCTTGCTTACCAAGCCACCCACTTGA  7747
               |||||||||| |||||||||||||||||||||||||||||||||||||||||| ||||||
Sbjct  318862  ATTCTTTTTAGGGATTTTACCGATGCTGAAGGTAGCTTGCTTACCAAGCCACCTACTTGA  318921

Query  7748    GAAGCTAGTCGCCAGAAAGAAGCGACGAGGAAGCGAAGCTGTCTACGAAGCTTTGCTccc  7807
               |||||||||||||||||||||||||||||||||||||||||||||||||||||||||  |
Sbjct  318922  GAAGCTAGTCGCCAGAAAGAAGCGACGAGGAAGCGAAGCTGTCTACGAAGCTTTGCT--C  318979

Query  7808    ccccccTGTAGTCGTAGTACTCGGCTCGTCGCTACTTTGATTCAAAAGGTAA--------  7859
               ||||||||||||||||||||||||||||||||||||||||||||||||||||        
Sbjct  318980  CCCCCCTGTAGTCGTAGTACTCGGCTCGTCGCTACTTTGATTCAAAAGGTAACCGACGGT  319039

Query  7860    --CCGACTTTCTCCGGTTTCCGCAACCGTAATCATTTGTTACTCCGATTACTTCATCCAT  7917
                 ||||||||||||||||||||||||||||||||||||| ||||||||||||||||||||
Sbjct  319040  TCCCGACTTTCTCCGGTTTCCGCAACCGTAATCATTTGTCACTCCGATTACTTCATCCAT  319099

Query  7918    AAATCtttttttATTATTTCAATAGTGGTACGCTCT-aaaaaaaaGTCAAGGATAAGCTT  7976
               |||| |||||||||||||||||||| |||||||||| |||||||||||||||||||||||
Sbjct  319100  AAATATTTTTTTATTATTTCAATAGCGGTACGCTCTAAAAAAAAAGTCAAGGATAAGCTT  319159

Query  7977    GCATTCTAGAAGCGGTAGCTTCCCGCCTCCTTCATCCCTACTGCCTCCTTCGGTGAGAAG  8036
               ||||||||||||||||||||||||||||||||||||||||||||||||||||||||||||
Sbjct  319160  GCATTCTAGAAGCGGTAGCTTCCCGCCTCCTTCATCCCTACTGCCTCCTTCGGTGAGAAG  319219

Query  8037    CTCCCTTCCCTTTTCTAAAATGCCTAATGGGTCTGCCTCAGCAAATGTACAAAGTGGAGC  8096
               ||||||||||||||||||||||||| || |||||||||||||||||||||||||||||||
Sbjct  319220  CTCCCTTCCCTTTTCTAAAATGCCTGATTGGTCTGCCTCAGCAAATGTACAAAGTGGAGC  319279

Query  8097    TGCCCGCTGTTTGGCTGACCCTCTTCTTCCCATTCGGGTTGGGTTGACCCAGAAGTTAAG  8156
               ||||||||||||||||||||||||||||||||||||||||||||||||||||||||||||
Sbjct  319280  TGCCCGCTGTTTGGCTGACCCTCTTCTTCCCATTCGGGTTGGGTTGACCCAGAAGTTAAG  319339

Query  8157    TAAGAAGGAATGGAACCACTGGAGAGTCGTCTGCAGTTCACACTTGGGCAAAGACGACTG  8216
               ||||||||||||||||||||||||||||||||||||||||||||||||||||||||||||
Sbjct  319340  TAAGAAGGAATGGAACCACTGGAGAGTCGTCTGCAGTTCACACTTGGGCAAAGACGACTG  319399

Query  8217    ACTTTGGAAGCGGAACACGAACCGATTTCCGCTATTCCGGGTTCTTATTGAGCGTAGCGA  8276
               ||||||||||||||||||||||||||||||||||||||||||||||||||||||||||||
Sbjct  319400  ACTTTGGAAGCGGAACACGAACCGATTTCCGCTATTCCGGGTTCTTATTGAGCGTAGCGA  319459

Query  8277    AATCAAGGTTTATGATAAAGTCAGCGAAGTTTCTATGGTGTTCTACTTTTGCGTAGTCTC  8336
               |||||||||||||||||||||||||||||||||||||||||||||| |||||||||||||
Sbjct  319460  AATCAAGGTTTATGATAAAGTCAGCGAAGTTTCTATGGTGTTCTACCTTTGCGTAGTCTC  319519

Query  8337    GGCCCACAGTGGAAGGCTCCGCACCTGAGCCTCGTTAGACTCAGCGGAAGTTTAAGGTGT  8396
               || |||||||||||||||||||||||||||||||||||||||||||||||||||||||||
Sbjct  319520  GGTCCACAGTGGAAGGCTCCGCACCTGAGCCTCGTTAGACTCAGCGGAAGTTTAAGGTGT  319579

Query  8397    AAGTAAAGAGAATAGAAGAGATGAAGTCCGTCCCTTAGCCTAGTCTATATCTACAGCTGA  8456
               ||||||||||||||||||||||||||||||||||||||||||||||||||||||    ||
Sbjct  319580  AAGTAAAGAGAATAGAAGAGATGAAGTCCGTCCCTTAGCCTAGTCTATATCTAC----GA  319635

Query  8457    CGCAACTCCGTACCGACGCCTTACTACTACTTAATTAATTCATTAACGGCTAAGCGATTT  8516
               ||||||||||||||||||||| |||||||||||||||    |||||||||||||||||||
Sbjct  319636  CGCAACTCCGTACCGACGCCTCACTACTACTTAATTA----ATTAACGGCTAAGCGATTT  319691

Query  8517    TATAACCTGAGCTTTCCTTAACCAGCTGACCTTATTTCGTAACCTTAACGTACTTTCTTT  8576
               |||||||||||||||||||||||||||||||||| |||||||||||||||||||||||||
Sbjct  319692  TATAACCTGAGCTTTCCTTAACCAGCTGACCTTACTTCGTAACCTTAACGTACTTTCTTT  319751

Query  8577    CTTACTTTAGCATAGGCCTTCGCCACTTCAAACGGGCGCTCCGCCCCCTAtttttttttt  8636
               ||||||||||||||||||||||||||||||||||||||||||||||||||||||||||| 
Sbjct  319752  CTTACTTTAGCATAGGCCTTCGCCACTTCAAACGGGCGCTCCGCCCCCTATTTTTTTTT-  319810

Query  8637    AATTAGAAAGAGCGAGGCCTTACTTATTCTGTTCAgggggggCTGAAAGACAAAGAAAGG  8696
                |||||||||| |||||||||||||||||||||||||||||  |||||||||||||||||
Sbjct  319811  -ATTAGAAAGAACGAGGCCTTACTTATTCTGTTCAGGGGGGA-TGAAAGACAAAGAAAGG  319868

Query  8697    GG  8698
               ||
Sbjct  319869  GG  319870


Range 3: 317270 to 317999

Score:1177 bits(637), Expect:0.0, 
Identities:702/731(96%),  Gaps:13/731(1%), Strand: Plus/Plus

Query  6311    TTCATCCGGGGGTTCACTTCATTCATTATGAACTAAAAAGTGTAAGGCTGATTAGTGAGG  6370
               ||||||||||||||||||||||||||||||||||||||||||||||||||||||||||||
Sbjct  317270  TTCATCCGGGGGTTCACTTCATTCATTATGAACTAAAAAGTGTAAGGCTGATTAGTGAGG  317329

Query  6371    TCTTAAAAACTTCATACAATGAATGATCAGCCATTCCATTTGTGCTTTCCGCAAGTAGGC  6430
               |||||||||||||||||||||||||||||||||||| |||||||||||| ||||||||||
Sbjct  317330  TCTTAAAAACTTCATACAATGAATGATCAGCCATTCAATTTGTGCTTTCAGCAAGTAGGC  317389

Query  6431    GACGCGAATCTATGCTTTCTATGTTTCAATCGGGTACCAATTGCTTGGATGCGTTTGAAA  6490
               |||||||||||||||||||||| |||||||||| ||||||||||||||||||||||||||
Sbjct  317390  GACGCGAATCTATGCTTTCTATCTTTCAATCGGATACCAATTGCTTGGATGCGTTTGAAA  317449

Query  6491    GCCTCGAGATAACTTGCAG-AAAAATGATTTCTAGGTTTGTCTTGTGTCTCCGTAACAAA  6549
               ||| ||||||||||||| | ||||||  ||||||||||||||||||||||||||||||||
Sbjct  317450  GCCCCGAGATAACTTGCGGAAAAAATTCTTTCTAGGTTTGTCTTGTGTCTCCGTAACAAA  317509

Query  6550    TGGTCCATTTATTGATGGGCGAACGACGGGGATTGAACCCGCGCGTGGTGGATTCACAAT  6609
               ||||||||||||||||||||||||||||||||||||||||||||||||||||||||||||
Sbjct  317510  TGGTCCATTTATTGATGGGCGAACGACGGGGATTGAACCCGCGCGTGGTGGATTCACAAT  317569

Query  6610    CCACTGCCTTGATCCACTTGGCTACATCCGCCCCTACCCCCGCACAGGTTTAAGTCTCTA  6669
               ||||||||||||||||||||||||||||||||||||||||||||||||||||||||||||
Sbjct  317570  CCACTGCCTTGATCCACTTGGCTACATCCGCCCCTACCCCCGCACAGGTTTAAGTCTCTA  317629

Query  6670    TCTACGATCAGATCCTTTCCGAAcccccccccTGACCGCTATCAAAGAGAAGCTTTTTCC  6729
               |||||||||||||||||||||||||||||   ||||||||||||||||||||||||||||
Sbjct  317630  TCTACGATCAGATCCTTTCCGAACCCCCCTA-TGACCGCTATCAAAGAGAAGCTTTTTCC  317688

Query  6730    TATACTATAGTTGCAAGTCTATTGTTGTGTTTTGGAATTAGGGGAAGCAAAGCTTCAACA  6789
               ||||||||||||||||||||||||||||||||||||||||||||||||||||||||||||
Sbjct  317689  TATACTATAGTTGCAAGTCTATTGTTGTGTTTTGGAATTAGGGGAAGCAAAGCTTCAACA  317748

Query  6790    AGTAGAAGCTTCCTGGCAAAGCTTCAAACAAAGAGGTTGGGCTGTTCACTTCATTGATTT  6849
               ||||||||||||||||||||||||||||||||||||||||||||||||||||||||||||
Sbjct  317749  AGTAGAAGCTTCCTGGCAAAGCTTCAAACAAAGAGGTTGGGCTGTTCACTTCATTGATTT  317808

Query  6850    GACTTCACTTTACTTAAGATTAAAGATAGGGGCCGGGCGGGCAGTGAAGGCTCGTTTAGT  6909
                |||||| ||||||||||||||||||||||||||||||||||||||||||||||||||||
Sbjct  317809  TACTTCATTTTACTTAAGATTAAAGATAGGGGCCGGGCGGGCAGTGAAGGCTCGTTTAGT  317868

Query  6910    AGA-----------CAGCAAGCTACGGCTTTGACGAGCAGCAAGCACCTACTCCTATCAA  6958
               |||           ||||||||||||||||||||||||||||||||||||||||||||||
Sbjct  317869  AGACAGCAAGCGAGCAGCAAGCTACGGCTTTGACGAGCAGCAAGCACCTACTCCTATCAA  317928

Query  6959    AATGAAAAGCAGCAAGCGGAGCTTGAAGAAGCGAGCCCATATCAGAGAAAGCCATTGCGC  7018
               |||||||||||||||||   |||||||||||||||||| |||||||||||||||||||||
Sbjct  317929  AATGAAAAGCAGCAAGCTCCGCTTGAAGAAGCGAGCCCCTATCAGAGAAAGCCATTGCGC  317988

Query  7019    GCTAGCCCCTT  7029
               |||||||||||
Sbjct  317989  GCTAGCCCCTT  317999


Range 4: 417823 to 418484

Score:935 bits(506), Expect:0.0, 
Identities:615/662(93%),  Gaps:29/662(4%), Strand: Plus/Plus

Query  1516    GGCTCTGGATGACAAAGCAGCAAGGACCTTCCATCAACAAATCTGGTCAGGCCAACAGCC  1575
               ||||| ||||||||||||||||||||||||||||||||||||||||||||||||||||||
Sbjct  417823  GGCTCCGGATGACAAAGCAGCAAGGACCTTCCATCAACAAATCTGGTCAGGCCAACAGCC  417882

Query  1576    AACAAGGGGCTGTTGAT-----------------TTGATGGGAGTTGTTTTTGTTGTTTT  1618
               |||||||||||||||||                 ||||||||||||||||||||||||||
Sbjct  417883  AACAAGGGGCTGTTGATTTGATGGGACAAACTGATTGATGGGAGTTGTTTTTGTTGTTTT  417942

Query  1619    CCAGAGTAGACAGGCTTGGAGGGGAGTCAAA-AAACCTCGCCAGGTACACTTTCTGAGCT  1677
               ||||||||||||||||||||||||||| | | ||||||||||||||||||||||||||||
Sbjct  417943  CCAGAGTAGACAGGCTTGGAGGGGAGTAATATAAACCTCGCCAGGTACACTTTCTGAGCT  418002

Query  1678    AAGTTGGTGTTACGCGCGTGGATAGTAGGGCGGAAGGGCAAGCTTAGTCCATGGCAAAAG  1737
               |||||||||||||||||||||||||||||| |||||||||||||||||||||||||||||
Sbjct  418003  AAGTTGGTGTTACGCGCGTGGATAGTAGGGGGGAAGGGCAAGCTTAGTCCATGGCAAAAG  418062

Query  1738    AGGGGCTCTCAAACAGCCTCTGTGCAGCAAATCGAGGGTTTTGGTGTCACTGAATCATGG  1797
               || |||||||||||||||||||||||||||||||||||||||||||||||||||||||||
Sbjct  418063  AGAGGCTCTCAAACAGCCTCTGTGCAGCAAATCGAGGGTTTTGGTGTCACTGAATCATGG  418122

Query  1798    GCATTTCCCCTCCGTGAGATAGAGATATTTACACTCTATTTTCGGAACCATCTAATTTTT  1857
               ||||||||||||||||||||||||||||||||||||||||||||||||||||| ||||||
Sbjct  418123  GCATTTCCCCTCCGTGAGATAGAGATATTTACACTCTATTTTCGGAACCATCTCATTTTT  418182

Query  1858    TGGAAATATCGAGGGTTACTGTCAAAAAAGTCTTCCTTTTTGGCACTTTTTGGAGTT-CA  1916
                |||||||||||||||||||||||||||||||||||||||||||||||||||||||| | 
Sbjct  418183  GGGAAATATCGAGGGTTACTGTCAAAAAAGTCTTCCTTTTTGGCACTTTTTGGAGTTTCC  418242

Query  1917    ATAG--C--TAG-TAGTGCTATTTTTGTTTGCTTCTTATGACCAAT----AAGAAAGAAA  1967
                ||   |  ||| |||||||||||||||||||||||||||||||||    ||||||||||
Sbjct  418243  TTACTTCAATAGCTAGTGCTATTTTTGTTTGCTTCTTATGACCAATAAGAAAGAAAGAAA  418302

Query  1968    GAGGCAAGCCCGCTAACCCCGATCCAGAAAGACCGATAATAGTGACCTGGGACCGGAAAG  2027
               |||||||||| |||||| ||||||| ||||||||||| ||||||||||  | ||||||||
Sbjct  418303  GAGGCAAGCCTGCTAACTCCGATCCGGAAAGACCGATCATAGTGACCTTAGCCCGGAAAG  418362

Query  2028    ACCGACTTCCATTTTCTAGCAGGAGTCTCTGTGCTATGGCACTATCGGACTAATCATACT  2087
               ||||||||||||||||||||||||||||||||||||||||||||||||||||||||||||
Sbjct  418363  ACCGACTTCCATTTTCTAGCAGGAGTCTCTGTGCTATGGCACTATCGGACTAATCATACT  418422

Query  2088    ATAGGTCTAGAGTCTGCACGATCTTC-TTCTAGTATAGTATAAAATACCAAAATCCCGTT  2146
               |||||||||||||||||||||||||| |||||||| ||||||||||||||||||||||||
Sbjct  418423  ATAGGTCTAGAGTCTGCACGATCTTCATTCTAGTAAAGTATAAAATACCAAAATCCCGTT  418482

Query  2147    CC  2148
               ||
Sbjct  418483  CC  418484


Range 5: 365631 to 366025

Score:645 bits(349), Expect:0.0, 
Identities:385/401(96%),  Gaps:7/401(1%), Strand: Plus/Plus

Query  4588    GATTCGAGTGAAGCAGCGGACAATACGACAGAGCAAAAGCTAGCTACttttttttAATAT  4647
               ||||||||||||||||||||||||||||||||||||||||||||||||||||||||||||
Sbjct  365631  GATTCGAGTGAAGCAGCGGACAATACGACAGAGCAAAAGCTAGCTACTTTTTTTTAATAT  365690

Query  4648    TTCTTTCCTGCTTGAAGCTACGGCATCCCACCGATCCTAATCCGAAAGGGTGAGTTGATG  4707
               ||||| |||||||||||||||||||||||||||||||| |||||||||||||||||||| 
Sbjct  365691  TTCTTGCCTGCTTGAAGCTACGGCATCCCACCGATCCT-ATCCGAAAGGGTGAGTTGAT-  365748

Query  4708    CTAGGCTAGGGTGGTGCCTTACCCTGATTGCTCAGTTGTTAACTGAGCTAAACCATTCCC  4767
                   ||||||||||||||||||||||||||||||||||||||||||||||||||||||||
Sbjct  365749  ----GCTAGGGTGGTGCCTTACCCTGATTGCTCAGTTGTTAACTGAGCTAAACCATTCCC  365804

Query  4768    TTTTG-aaaaaaaGATTGATTTGCCCACGGAGCGGTGAAATTACTTTCTTTCAAGTGATT  4826
               ||||| ||||||| ||| ||||||| |||||||||||||||||||||||||| |||||||
Sbjct  365805  TTTTGAAAAAAAATATTTATTTGCCTACGGAGCGGTGAAATTACTTTCTTTCGAGTGATT  365864

Query  4827    TTATTCATCAATAGGGGACCATCCCATACCATAGGAAGTTGCTTCTTGGAATGCCGTCGT  4886
               | |||||||||||||||||||||||||||||||||| |||||||||||||||| ||||||
Sbjct  365865  TGATTCATCAATAGGGGACCATCCCATACCATAGGAGGTTGCTTCTTGGAATGTCGTCGT  365924

Query  4887    TCAAGCACAGGCTGACCACTGATTCAATCTTCAAACCAAAAGCCAAATCTTGCTACTAGA  4946
               ||||||||||||||||||||||||||||||||||||||||||||||||||||||||||||
Sbjct  365925  TCAAGCACAGGCTGACCACTGATTCAATCTTCAAACCAAAAGCCAAATCTTGCTACTAGA  365984

Query  4947    AAACCGAAGGAGCACACAAAGCAAACGAAGGGACTCACCAA  4987
               |||||||||||||||||||||||||||||||||||| ||||
Sbjct  365985  AAACCGAAGGAGCACACAAAGCAAACGAAGGGACTCGCCAA  366025


Range 6: 322915 to 323260

Score:623 bits(337), Expect:2e-178, 
Identities:344/347(99%),  Gaps:1/347(0%), Strand: Plus/Plus

Query  11525   ATCTATATAATCATCGGGGGACTTTGGATAACGCTGGCATTTATGGTGCTGTCCGAGTCG  11584
               |||||||||||||||||| |||||||||||||||||||||||||||||||||||||||||
Sbjct  322915  ATCTATATAATCATCGGGAGACTTTGGATAACGCTGGCATTTATGGTGCTGTCCGAGTCG  322974

Query  11585   CGCAAGAGTATTTACCAAAGGGACGCAAACATTTATAGGGGCGCTTGTGAGTAGTGGAGC  11644
               |||||||||| |||||||||||||||||||||||||||||||||||||||||||||||||
Sbjct  322975  CGCAAGAGTA-TTACCAAAGGGACGCAAACATTTATAGGGGCGCTTGTGAGTAGTGGAGC  323033

Query  11645   TGGGTGACGAATACCCTACATTTGAAGaaaaaaaCCTTGTGGGACCTGAAGAAAATCGCC  11704
               ||||||||||||||||||||||||||||||||||||||||||||||||||||||||||||
Sbjct  323034  TGGGTGACGAATACCCTACATTTGAAGAAAAAAACCTTGTGGGACCTGAAGAAAATCGCC  323093

Query  11705   GGCCTTCCTATTTACGGCCAAGTTTACGACGAGTATACTCCTTGGAATGAAGAGTTGTAC  11764
               ||||||||||||||||||||||||||||||||||||||||||||||||||||||||||||
Sbjct  323094  GGCCTTCCTATTTACGGCCAAGTTTACGACGAGTATACTCCTTGGAATGAAGAGTTGTAC  323153

Query  11765   GGCTTCGACGAGATTTCGAAAGAGAAGTACCATTCGGAGTGTGCCCGGGAACTCTTCGCG  11824
               ||||||||||||||||||||||||||||||||||||||||||||||||||||||||||||
Sbjct  323154  GGCTTCGACGAGATTTCGAAAGAGAAGTACCATTCGGAGTGTGCCCGGGAACTCTTCGCG  323213

Query  11825   AAGTACCAACGCTTGGCGCTTCGTAATCAATATACAAAAGTGGACCA  11871
               |||||| ||||||||||||||||||||||||||||||||||||||||
Sbjct  323214  AAGTACAAACGCTTGGCGCTTCGTAATCAATATACAAAAGTGGACCA  323260


Range 7: 318154 to 318267

Score:167 bits(90), Expect:4e-41, 
Identities:107/115(93%),  Gaps:1/115(0%), Strand: Plus/Plus

Query  7024    CCCCTTTCTATTAGTAAGGTTGTCAAAAGGCTAAACTTGAGTTCCTTTATGAAAAAACTA  7083
               ||||||||||||||||||||||||||||||| ||||||||||||||||||||  ||||||
Sbjct  318154  CCCCTTTCTATTAGTAAGGTTGTCAAAAGGCGAAACTTGAGTTCCTTTATGACTAAACTA  318213

Query  7084    AGAAAATAGGGGTAAGTGGGCGCTAACGAGCAAGAAAAGGCCCCTTACGTTTAGA  7138
               | | |||||||||||| ||||||||||||||||||||||||||||||| | ||||
Sbjct  318214  ATATAATAGGGGTAAGGGGGCGCTAACGAGCAAGAAAAGGCCCCTTAC-TATAGA  318267


Range 8: 418509 to 418599

Score:121 bits(65), Expect:3e-27, 
Identities:83/91(91%),  Gaps:3/91(3%), Strand: Plus/Plus

Query  2145    TTCCTGAGCTTCCCGATCTAGTATGTGAG--GCAGT-CCCTCCAGCTTGTCTGGTTTACC  2201
               |||||||||||| ||||||||||||||||    | |  ||||||||||||||||||||||
Sbjct  418509  TTCCTGAGCTTCTCGATCTAGTATGTGAGTAATATTAACCTCCAGCTTGTCTGGTTTACC  418568

Query  2202    GGGCTACCTCTGCCAAGATTCAAGATTTCCC  2232
               |||||||||||||||||||||||||||||||
Sbjct  418569  GGGCTACCTCTGCCAAGATTCAAGATTTCCC  418599


Range 9: 243964 to 244016

Score:99.0 bits(53), Expect:2e-20, 
Identities:53/53(100%),  Gaps:0/53(0%), Strand: Plus/Minus

Query  5750    AAACACCGCCCTCCTATCATTCACCAGGCTTTAGCTTTAGCGCTCAGAGGGAT  5802
               |||||||||||||||||||||||||||||||||||||||||||||||||||||
Sbjct  244016  AAACACCGCCCTCCTATCATTCACCAGGCTTTAGCTTTAGCGCTCAGAGGGAT  243964


Range 10: 165203 to 165254

Score:86.1 bits(46), Expect:1e-16, 
Identities:50/52(96%),  Gaps:0/52(0%), Strand: Plus/Plus

Query  6974    GCGGAGCTTGAAGAAGCGAGCCCATATCAGAGAAAGCCATTGCGCGCTAGCC  7025
               ||||||||||||||| ||||||| ||||||||||||||||||||||||||||
Sbjct  165203  GCGGAGCTTGAAGAAACGAGCCCCTATCAGAGAAAGCCATTGCGCGCTAGCC  165254


Range 11: 471756 to 471835

Score:69.4 bits(37), Expect:1e-11, 
Identities:67/80(84%),  Gaps:8/80(10%), Strand: Plus/Plus

Query  17077   aaaaaagaaagaagagaaaaaaCTGGGAGTTTGCGCCTGC--------TTGCTTGCTTAC  17128
               ||||||||||||||||||| |||||||| || |||||| |        ||||||||||||
Sbjct  471756  AAAAAAGAAAGAAGAGAAAGAACTGGGAATTGGCGCCTACATAACTGGTTGCTTGCTTAC  471815

Query  17129   CAAGCCATCCTGGCAAACTC  17148
               |||||||||||||||| |||
Sbjct  471816  CAAGCCATCCTGGCAAGCTC  471835


Range 12: 164320 to 164352

Score:62.1 bits(33), Expect:2e-09, 
Identities:33/33(100%),  Gaps:0/33(0%), Strand: Plus/Minus

Query  6936    CAGCAAGCACCTACTCCTATCAAAATGAAAAGC  6968
               |||||||||||||||||||||||||||||||||
Sbjct  164352  CAGCAAGCACCTACTCCTATCAAAATGAAAAGC  164320


Range 13: 448459 to 448487

Score:54.7 bits(29), Expect:3e-07, 
Identities:29/29(100%),  Gaps:0/29(0%), Strand: Plus/Plus

Query  7103    GCGCTAACGAGCAAGAAAAGGCCCCTTAC  7131
               |||||||||||||||||||||||||||||
Sbjct  448459  GCGCTAACGAGCAAGAAAAGGCCCCTTAC  448487


		
