# Supplementary material for: Mitochondrial Genome of Fagus sylvatica L. as a Source for Taxonomic Marker Development in the Fagales
Source: Plants (Basel). 2020 Sep 27;9(10):1274. doi: 10.3390/plants9101274 (PMC7650814; doi:10.3390/plants9101274)
Supplement: Supplementary file 1 [file plants-09-01274-s001.zip › Supplementals/File_S3.txt]

RID: N438YNRA114	
Job Title: Repeat_1 				
Program:  
			            
Subject #1:Repeat_1 ID: lcl|Query_43564 Length: 17304
Subject #2:Repeat_2 ID: lcl|Query_43565 Length: 1962
Subject #3:Repeat_3 ID: lcl|Query_43566 Length: 649
Subject #4:Repeat_4 ID: lcl|Query_43567 Length: 161
Subject #5:Repeat_5 ID: lcl|Query_43568 Length: 128
Subject #6:Repeat_6 ID: lcl|Query_43569 Length: 119
Subject #7:Repeat_7 ID: lcl|Query_43570 Length: 113
Subject #8:Repeat_8 ID: lcl|Query_43571 Length: 112
Subject #9:Repeat_9 ID: lcl|Query_43572 Length: 93
Subject #10:Repeat_10 ID: lcl|Query_43573 Length: 88
Subject #11:Repeat_11 ID: lcl|Query_43574 Length: 84
Subject #12:Repeat_12 ID: lcl|Query_43575 Length: 81
Subject #13:Repeat_13 ID: lcl|Query_43576 Length: 77
Subject #14:Repeat_14 ID: lcl|Query_43577 Length: 69
Subject #15:Repeat_15 ID: lcl|Query_43578 Length: 69
Subject #16:Repeat_16 ID: lcl|Query_43579 Length: 63
Subject #17:Repeat_17 ID: lcl|Query_43580 Length: 58
Subject #18:Repeat_18 ID: lcl|Query_43581 Length: 48
Subject #19:Repeat_19 ID: lcl|Query_43582 Length: 47
Subject #20:Repeat_20 ID: lcl|Query_43583 Length: 46
Subject #21:Repeat_21 ID: lcl|Query_43584 Length: 46
Subject #22:Repeat_22 ID: lcl|Query_43585 Length: 45
Subject #23:Repeat_23 ID: lcl|Query_43586 Length: 45
Subject #24:Repeat_24 ID: lcl|Query_43587 Length: 45
Subject #25:Repeat_25 ID: lcl|Query_43588 Length: 43
Subject #26:Repeat_26 ID: lcl|Query_43589 Length: 43
Subject #27:Repeat_27 ID: lcl|Query_43590 Length: 42
Subject #28:Repeat_28 ID: lcl|Query_43591 Length: 42
Subject #29:Repeat_29 ID: lcl|Query_43592 Length: 42
Subject #30:Repeat_30 ID: lcl|Query_43593 Length: 41
Subject #31:Repeat_31 ID: lcl|Query_43594 Length: 40
Subject #32:Repeat_32 ID: lcl|Query_43595 Length: 40
Subject #33:Repeat_33 ID: lcl|Query_43596 Length: 40
Subject #34:Repeat_34 ID: lcl|Query_43597 Length: 38
Subject #35:Repeat_35 ID: lcl|Query_43598 Length: 35
Subject #36:Repeat_36 ID: lcl|Query_43599 Length: 35
Subject #37:Repeat_37 ID: lcl|Query_43600 Length: 35
Subject #38:Repeat_38 ID: lcl|Query_43601 Length: 35
Subject #39:Repeat_39 ID: lcl|Query_43602 Length: 34
Subject #40:Repeat_40 ID: lcl|Query_43603 Length: 34
Subject #41:Repeat_41 ID: lcl|Query_43604 Length: 34
Subject #42:Repeat_42 ID: lcl|Query_43605 Length: 34
Subject #43:Repeat_43 ID: lcl|Query_43606 Length: 33
Subject #44:Repeat_44 ID: lcl|Query_43607 Length: 33
Subject #45:Repeat_45 ID: lcl|Query_43608 Length: 33
Subject #46:Repeat_46 ID: lcl|Query_43609 Length: 32
Subject #47:Repeat_47 ID: lcl|Query_43610 Length: 31
Subject #48:Repeat_48 ID: lcl|Query_43611 Length: 31
Subject #49:Repeat_49 ID: lcl|Query_43612 Length: 31
Subject #50:Repeat_50 ID: lcl|Query_43613 Length: 31
Subject #51:Repeat_51 ID: lcl|Query_43614 Length: 29
Subject #52:Repeat_52 ID: lcl|Query_43615 Length: 29
Subject #53:Repeat_53 ID: lcl|Query_43616 Length: 29
Subject #54:Repeat_54 ID: lcl|Query_43617 Length: 29
Subject #55:Repeat_55 ID: lcl|Query_43618 Length: 28
Subject #56:Repeat_56 ID: lcl|Query_43619 Length: 28
Subject #57:Repeat_57 ID: lcl|Query_43620 Length: 28
Subject #58:Repeat_58 ID: lcl|Query_43621 Length: 28
Subject #59:Repeat_59 ID: lcl|Query_43622 Length: 28
Subject #60:Repeat_60 ID: lcl|Query_43623 Length: 28
Subject #61:Repeat_61 ID: lcl|Query_43624 Length: 28
Subject #62:Repeat_62 ID: lcl|Query_43625 Length: 28
Subject #63:Repeat_63 ID: lcl|Query_43626 Length: 28
Subject #64:Repeat_64 ID: lcl|Query_43627 Length: 28
Subject #65:Repeat_65 ID: lcl|Query_43628 Length: 28
Subject #66:Repeat_66 ID: lcl|Query_43629 Length: 28
Subject #67:Repeat_67 ID: lcl|Query_43630 Length: 28
Subject #68:Repeat_68 ID: lcl|Query_43631 Length: 28
Subject #69:Repeat_69 ID: lcl|Query_43632 Length: 27
Subject #70:Repeat_70 ID: lcl|Query_43633 Length: 27
Subject #71:Repeat_71 ID: lcl|Query_43634 Length: 27
Subject #72:Repeat_72 ID: lcl|Query_43635 Length: 27
Subject #73:Repeat_73 ID: lcl|Query_43636 Length: 27
Subject #74:Repeat_74 ID: lcl|Query_43637 Length: 27
Subject #75:Repeat_75 ID: lcl|Query_43638 Length: 27
Subject #76:Repeat_76 ID: lcl|Query_43639 Length: 27
Subject #77:Repeat_77 ID: lcl|Query_43640 Length: 27
Subject #78:Repeat_78 ID: lcl|Query_43641 Length: 27
Subject #79:Repeat_79 ID: lcl|Query_43642 Length: 27
Subject #80:Repeat_80 ID: lcl|Query_43643 Length: 26
Subject #81:Repeat_81 ID: lcl|Query_43644 Length: 26
Subject #82:Repeat_82 ID: lcl|Query_43645 Length: 26
Subject #83:Repeat_83 ID: lcl|Query_43646 Length: 26
Subject #84:Repeat_84 ID: lcl|Query_43647 Length: 26
Subject #85:Repeat_85 ID: lcl|Query_43648 Length: 26
Subject #86:Repeat_86 ID: lcl|Query_43649 Length: 26
Subject #87:Repeat_87 ID: lcl|Query_43650 Length: 26
Subject #88:Repeat_88 ID: lcl|Query_43651 Length: 25
Subject #89:Repeat_89 ID: lcl|Query_43652 Length: 25
Subject #90:Repeat_90 ID: lcl|Query_43653 Length: 25
Subject #91:Repeat_91 ID: lcl|Query_43654 Length: 25
Subject #92:Repeat_92 ID: lcl|Query_43655 Length: 25
Subject #93:Repeat_93 ID: lcl|Query_43656 Length: 25
Subject #94:Repeat_94 ID: lcl|Query_43657 Length: 25
Subject #95:Repeat_95 ID: lcl|Query_43658 Length: 25
Subject #96:Repeat_96 ID: lcl|Query_43659 Length: 25
Subject #97:Repeat_97 ID: lcl|Query_43660 Length: 25
Subject #98:Repeat_98 ID: lcl|Query_43661 Length: 25
Subject #99:Repeat_99 ID: lcl|Query_43662 Length: 24
Subject #100:Repeat_100 ID: lcl|Query_43663 Length: 24
Subject #101:Repeat_101 ID: lcl|Query_43664 Length: 24
Subject #102:Repeat_102 ID: lcl|Query_43665 Length: 24
Subject #103:Repeat_103 ID: lcl|Query_43666 Length: 24
Subject #104:Repeat_104 ID: lcl|Query_43667 Length: 24
Subject #105:Repeat_105 ID: lcl|Query_43668 Length: 24
Subject #106:Repeat_106 ID: lcl|Query_43669 Length: 24
Subject #107:Repeat_107 ID: lcl|Query_43670 Length: 24
Subject #108:Repeat_108 ID: lcl|Query_43671 Length: 24
Subject #109:Repeat_109 ID: lcl|Query_43672 Length: 24
Subject #110:Repeat_110 ID: lcl|Query_43673 Length: 24
	                    			
Query #1: Repeat_1 Query ID: lcl|Query_43394 Length: 918

No significant similarity found.


Query #2: Repeat_2 Query ID: lcl|Query_43395 Length: 316

Sequences producing significant alignments:
                                                                  Max    Total Query   E   Per.                  
Description                                                       Score  Score cover Value Ident  Accession        
Repeat_18                                                         84.2   84.2  15%   3e-19 97.92  Query_43581      


Alignments:
>Repeat_18
Sequence ID: Query_43581 Length: 48 
Range 1: 1 to 48

Score:84.2 bits(45), Expect:3e-19, 
Identities:47/48(98%),  Gaps:0/48(0%), Strand: Plus/Minus

Query  5   GATCTTCCCAGTAGTTCATATAGGAGCTATAGCCGTTTCATTCCTTTT  52
           ||||||||||||||||||||||||||||||||||||||||||||| ||
Sbjct  48  GATCTTCCCAGTAGTTCATATAGGAGCTATAGCCGTTTCATTCCTATT  1


Query #3: Repeat_3 Query ID: lcl|Query_43396 Length: 168

Sequences producing significant alignments:
                                                                  Max    Total Query   E   Per.                  
Description                                                       Score  Score cover Value Ident  Accession        
Repeat_29                                                         78.7   78.7  25%   7e-18 100.00 Query_43592      


Alignments:
>Repeat_29
Sequence ID: Query_43592 Length: 42 
Range 1: 1 to 42

Score:78.7 bits(42), Expect:7e-18, 
Identities:42/42(100%),  Gaps:0/42(0%), Strand: Plus/Plus

Query  16  CCGAAGAATCTCGATAGTAGTTCCATGAACAATCCTTTGCGG  57
           ||||||||||||||||||||||||||||||||||||||||||
Sbjct  1   CCGAAGAATCTCGATAGTAGTTCCATGAACAATCCTTTGCGG  42


Query #4: Repeat_4 Query ID: lcl|Query_43397 Length: 140

No significant similarity found.


Query #5: Repeat_5 Query ID: lcl|Query_43398 Length: 120

No significant similarity found.


Query #6: Repeat_6 Query ID: lcl|Query_43399 Length: 116

No significant similarity found.


Query #7: Repeat_7 Query ID: lcl|Query_43400 Length: 110

Sequences producing significant alignments:
                                                                  Max    Total Query   E   Per.                  
Description                                                       Score  Score cover Value Ident  Accession        
Repeat_2                                                          154    154   98%   7e-41 91.96  Query_43565      


Alignments:
>Repeat_2
Sequence ID: Query_43565 Length: 1962 
Range 1: 967 to 1078

Score:154 bits(83), Expect:7e-41, 
Identities:103/112(92%),  Gaps:4/112(3%), Strand: Plus/Plus

Query  3     ATTCTCCCTT---TTTA-ATCAATAAATGGAATCATGGAATTCTCCCCCAGAGCTGCGGA  58
             ||||||||||   | || ||| | ||||||||||||||||||||| || |||||||||||
Sbjct  967   ATTCTCCCTTGACTCTATATCCAAAAATGGAATCATGGAATTCTCTCCTAGAGCTGCGGA  1026

Query  59    ACTAACGACTCTATTAGAAAGTAGAATTAGCAACTTTTACACGAATTTTCAA  110
             ||||||||||||||||||||||||||||||||||||||||||||||||||||
Sbjct  1027  ACTAACGACTCTATTAGAAAGTAGAATTAGCAACTTTTACACGAATTTTCAA  1078


Query #8: Repeat_8 Query ID: lcl|Query_43401 Length: 106

No significant similarity found.


Query #9: Repeat_9 Query ID: lcl|Query_43402 Length: 105

Sequences producing significant alignments:
                                                                  Max    Total Query   E   Per.                  
Description                                                       Score  Score cover Value Ident  Accession        
Repeat_1                                                          183    183   100%  9e-50 98.11  Query_43564      
Repeat_8                                                          150    150   80%   9e-40 98.81  Query_43571      
Repeat_15                                                         128    128   65%   4e-33 100.00 Query_43578      


Alignments:
>Repeat_1
Sequence ID: Query_43564 Length: 17304 
Range 1: 7103 to 7208

Score:183 bits(99), Expect:9e-50, 
Identities:104/106(98%),  Gaps:1/106(0%), Strand: Plus/Minus

Query  1     GCGCCCCTGCAATCTTTCTAAAGCAAGAAGCGCCTTA-TATTCTAATATTAGTAAAGGCG  59
             |||||||||| |||||||||||||||||||||||||| ||||||||||||||||||||||
Sbjct  7208  GCGCCCCTGCGATCTTTCTAAAGCAAGAAGCGCCTTAATATTCTAATATTAGTAAAGGCG  7149

Query  60    CCTTAGCCTATCTAAACGTAAGGGGCCTTTTCTTGCTCGTTAGCGC  105
             ||||||||||||||||||||||||||||||||||||||||||||||
Sbjct  7148  CCTTAGCCTATCTAAACGTAAGGGGCCTTTTCTTGCTCGTTAGCGC  7103


>Repeat_8
Sequence ID: Query_43571 Length: 112 
Range 1: 24 to 107

Score:150 bits(81), Expect:9e-40, 
Identities:83/84(99%),  Gaps:0/84(0%), Strand: Plus/Plus

Query  22   AGCAAGAAGCGCCTTATATTCTAATATTAGTAAAGGCGCCTTAGCCTATCTAAACGTAAG  81
            || |||||||||||||||||||||||||||||||||||||||||||||||||||||||||
Sbjct  24   AGAAAGAAGCGCCTTATATTCTAATATTAGTAAAGGCGCCTTAGCCTATCTAAACGTAAG  83

Query  82   GGGCCTTTTCTTGCTCGTTAGCGC  105
            ||||||||||||||||||||||||
Sbjct  84   GGGCCTTTTCTTGCTCGTTAGCGC  107


>Repeat_15
Sequence ID: Query_43578 Length: 69 
Range 1: 1 to 69

Score:128 bits(69), Expect:4e-33, 
Identities:69/69(100%),  Gaps:0/69(0%), Strand: Plus/Minus

Query  37   ATATTCTAATATTAGTAAAGGCGCCTTAGCCTATCTAAACGTAAGGGGCCTTTTCTTGCT  96
            ||||||||||||||||||||||||||||||||||||||||||||||||||||||||||||
Sbjct  69   ATATTCTAATATTAGTAAAGGCGCCTTAGCCTATCTAAACGTAAGGGGCCTTTTCTTGCT  10

Query  97   CGTTAGCGC  105
            |||||||||
Sbjct  9    CGTTAGCGC  1


Query #10: Repeat_10 Query ID: lcl|Query_43403 Length: 85

Sequences producing significant alignments:
                                                                  Max    Total Query   E   Per.                  
Description                                                       Score  Score cover Value Ident  Accession        
Repeat_14                                                         87.9   87.9  62%   6e-21 96.23  Query_43577      


Alignments:
>Repeat_14
Sequence ID: Query_43577 Length: 69 
Range 1: 1 to 53

Score:87.9 bits(47), Expect:6e-21, 
Identities:51/53(96%),  Gaps:0/53(0%), Strand: Plus/Plus

Query  3   TATCCAGTTGAGGCATTCTTGATTGAGAAAAAATGATTCCCTCCAGACAGAAA  55
           ||||||||||||||||||||||||||||||||||||||||||| | |||||||
Sbjct  1   TATCCAGTTGAGGCATTCTTGATTGAGAAAAAATGATTCCCTCTATACAGAAA  53


Query #11: Repeat_11 Query ID: lcl|Query_43404 Length: 81

Sequences producing significant alignments:
                                                                  Max    Total Query   E   Per.                  
Description                                                       Score  Score cover Value Ident  Accession        
Repeat_12                                                         150    150   100%  7e-40 100.00 Query_43575      


Alignments:
>Repeat_12
Sequence ID: Query_43575 Length: 81 
Range 1: 1 to 81

Score:150 bits(81), Expect:7e-40, 
Identities:81/81(100%),  Gaps:0/81(0%), Strand: Plus/Plus

Query  1   CTTGCGCAGCTTTAGAAAGGAGAGAATTTCAGAAAGTCACTCTCTCCAACCTTTTCTATC  60
           ||||||||||||||||||||||||||||||||||||||||||||||||||||||||||||
Sbjct  1   CTTGCGCAGCTTTAGAAAGGAGAGAATTTCAGAAAGTCACTCTCTCCAACCTTTTCTATC  60

Query  61  TATCTTTAGAAGTAGGGCGAG  81
           |||||||||||||||||||||
Sbjct  61  TATCTTTAGAAGTAGGGCGAG  81


Query #12: Repeat_12 Query ID: lcl|Query_43405 Length: 80

Sequences producing significant alignments:
                                                                  Max    Total Query   E   Per.                  
Description                                                       Score  Score cover Value Ident  Accession        
Repeat_14                                                         62.1   62.1  41%   3e-13 100.00 Query_43577      


Alignments:
>Repeat_14
Sequence ID: Query_43577 Length: 69 
Range 1: 1 to 33

Score:62.1 bits(33), Expect:3e-13, 
Identities:33/33(100%),  Gaps:0/33(0%), Strand: Plus/Plus

Query  48  TATCCAGTTGAGGCATTCTTGATTGAGAAAAAA  80
           |||||||||||||||||||||||||||||||||
Sbjct  1   TATCCAGTTGAGGCATTCTTGATTGAGAAAAAA  33


Query #13: Repeat_13 Query ID: lcl|Query_43406 Length: 78

Sequences producing significant alignments:
                                                                  Max    Total Query   E   Per.                  
Description                                                       Score  Score cover Value Ident  Accession        
Repeat_8                                                          145    145   100%  3e-38 100.00 Query_43571      
Repeat_1                                                          130    130   93%   8e-34 98.65  Query_43564      
Repeat_15                                                         128    128   88%   3e-33 100.00 Query_43578      


Alignments:
>Repeat_8
Sequence ID: Query_43571 Length: 112 
Range 1: 35 to 112

Score:145 bits(78), Expect:3e-38, 
Identities:78/78(100%),  Gaps:0/78(0%), Strand: Plus/Minus

Query  1    CTAAAGCGCTAACGAGCAAGAAAAGGCCCCTTACGTTTAGATAGGCTAAGGCGCCTTTAC  60
            ||||||||||||||||||||||||||||||||||||||||||||||||||||||||||||
Sbjct  112  CTAAAGCGCTAACGAGCAAGAAAAGGCCCCTTACGTTTAGATAGGCTAAGGCGCCTTTAC  53

Query  61   TAATATTAGAATATAAGG  78
            ||||||||||||||||||
Sbjct  52   TAATATTAGAATATAAGG  35


>Repeat_1
Sequence ID: Query_43564 Length: 17304 
Range 1: 7103 to 7176

Score:130 bits(70), Expect:8e-34, 
Identities:73/74(99%),  Gaps:1/74(1%), Strand: Plus/Plus

Query  6     GCGCTAACGAGCAAGAAAAGGCCCCTTACGTTTAGATAGGCTAAGGCGCCTTTACTAATA  65
             ||||||||||||||||||||||||||||||||||||||||||||||||||||||||||||
Sbjct  7103  GCGCTAACGAGCAAGAAAAGGCCCCTTACGTTTAGATAGGCTAAGGCGCCTTTACTAATA  7162

Query  66    TTAGAATAT-AAGG  78
             ||||||||| ||||
Sbjct  7163  TTAGAATATTAAGG  7176


>Repeat_15
Sequence ID: Query_43578 Length: 69 
Range 1: 1 to 69

Score:128 bits(69), Expect:3e-33, 
Identities:69/69(100%),  Gaps:0/69(0%), Strand: Plus/Plus

Query  6   GCGCTAACGAGCAAGAAAAGGCCCCTTACGTTTAGATAGGCTAAGGCGCCTTTACTAATA  65
           ||||||||||||||||||||||||||||||||||||||||||||||||||||||||||||
Sbjct  1   GCGCTAACGAGCAAGAAAAGGCCCCTTACGTTTAGATAGGCTAAGGCGCCTTTACTAATA  60

Query  66  TTAGAATAT  74
           |||||||||
Sbjct  61  TTAGAATAT  69


Query #14: Repeat_14 Query ID: lcl|Query_43407 Length: 77

No significant similarity found.


Query #15: Repeat_15 Query ID: lcl|Query_43408 Length: 75

No significant similarity found.


Query #16: Repeat_16 Query ID: lcl|Query_43409 Length: 75

No significant similarity found.


Query #17: Repeat_17 Query ID: lcl|Query_43410 Length: 73

Sequences producing significant alignments:
                                                                  Max    Total Query   E   Per.                  
Description                                                       Score  Score cover Value Ident  Accession        
Repeat_8                                                          135    135   100%  2e-35 100.00 Query_43571      
Repeat_1                                                          130    130   100%  8e-34 98.65  Query_43564      
Repeat_15                                                         128    128   94%   3e-33 100.00 Query_43578      


Alignments:
>Repeat_8
Sequence ID: Query_43571 Length: 112 
Range 1: 35 to 107

Score:135 bits(73), Expect:2e-35, 
Identities:73/73(100%),  Gaps:0/73(0%), Strand: Plus/Minus

Query  1    GCGCTAACGAGCAAGAAAAGGCCCCTTACGTTTAGATAGGCTAAGGCGCCTTTACTAATA  60
            ||||||||||||||||||||||||||||||||||||||||||||||||||||||||||||
Sbjct  107  GCGCTAACGAGCAAGAAAAGGCCCCTTACGTTTAGATAGGCTAAGGCGCCTTTACTAATA  48

Query  61   TTAGAATATAAGG  73
            |||||||||||||
Sbjct  47   TTAGAATATAAGG  35


>Repeat_1
Sequence ID: Query_43564 Length: 17304 
Range 1: 7103 to 7176

Score:130 bits(70), Expect:8e-34, 
Identities:73/74(99%),  Gaps:1/74(1%), Strand: Plus/Plus

Query  1     GCGCTAACGAGCAAGAAAAGGCCCCTTACGTTTAGATAGGCTAAGGCGCCTTTACTAATA  60
             ||||||||||||||||||||||||||||||||||||||||||||||||||||||||||||
Sbjct  7103  GCGCTAACGAGCAAGAAAAGGCCCCTTACGTTTAGATAGGCTAAGGCGCCTTTACTAATA  7162

Query  61    TTAGAATAT-AAGG  73
             ||||||||| ||||
Sbjct  7163  TTAGAATATTAAGG  7176


>Repeat_15
Sequence ID: Query_43578 Length: 69 
Range 1: 1 to 69

Score:128 bits(69), Expect:3e-33, 
Identities:69/69(100%),  Gaps:0/69(0%), Strand: Plus/Plus

Query  1   GCGCTAACGAGCAAGAAAAGGCCCCTTACGTTTAGATAGGCTAAGGCGCCTTTACTAATA  60
           ||||||||||||||||||||||||||||||||||||||||||||||||||||||||||||
Sbjct  1   GCGCTAACGAGCAAGAAAAGGCCCCTTACGTTTAGATAGGCTAAGGCGCCTTTACTAATA  60

Query  61  TTAGAATAT  69
           |||||||||
Sbjct  61  TTAGAATAT  69


Query #18: Repeat_18 Query ID: lcl|Query_43411 Length: 68

No significant similarity found.


Query #19: Repeat_19 Query ID: lcl|Query_43412 Length: 67

No significant similarity found.


Query #20: Repeat_20 Query ID: lcl|Query_43413 Length: 65

No significant similarity found.


Query #21: Repeat_21 Query ID: lcl|Query_43414 Length: 64

No significant similarity found.


Query #22: Repeat_22 Query ID: lcl|Query_43415 Length: 64

No significant similarity found.


Query #23: Repeat_23 Query ID: lcl|Query_43416 Length: 64

Sequences producing significant alignments:
                                                                  Max    Total Query   E   Per.                  
Description                                                       Score  Score cover Value Ident  Accession        
Repeat_49                                                         58.4   58.4  48%   3e-12 100.00 Query_43612      


Alignments:
>Repeat_49
Sequence ID: Query_43612 Length: 31 
Range 1: 1 to 31

Score:58.4 bits(31), Expect:3e-12, 
Identities:31/31(100%),  Gaps:0/31(0%), Strand: Plus/Minus

Query  34  AAGATGAGGAGATAACGGTCGAAGGATATTC  64
           |||||||||||||||||||||||||||||||
Sbjct  31  AAGATGAGGAGATAACGGTCGAAGGATATTC  1


Query #24: Repeat_24 Query ID: lcl|Query_43417 Length: 63

No significant similarity found.


Query #25: Repeat_25 Query ID: lcl|Query_43418 Length: 61

No significant similarity found.


Query #26: Repeat_26 Query ID: lcl|Query_43419 Length: 59

No significant similarity found.


Query #27: Repeat_27 Query ID: lcl|Query_43420 Length: 58

No significant similarity found.


Query #28: Repeat_28 Query ID: lcl|Query_43421 Length: 58

No significant similarity found.


Query #29: Repeat_29 Query ID: lcl|Query_43422 Length: 57

No significant similarity found.


Query #30: Repeat_30 Query ID: lcl|Query_43423 Length: 56

No significant similarity found.


Query #31: Repeat_31 Query ID: lcl|Query_43424 Length: 53

No significant similarity found.


Query #32: Repeat_32 Query ID: lcl|Query_43425 Length: 52

No significant similarity found.


Query #33: Repeat_33 Query ID: lcl|Query_43426 Length: 49

Sequences producing significant alignments:
                                                                  Max    Total Query   E   Per.                  
Description                                                       Score  Score cover Value Ident  Accession        
Repeat_20                                                         86.1   86.1  93%   1e-20 100.00 Query_43583      


Alignments:
>Repeat_20
Sequence ID: Query_43583 Length: 46 
Range 1: 1 to 46

Score:86.1 bits(46), Expect:1e-20, 
Identities:46/46(100%),  Gaps:0/46(0%), Strand: Plus/Minus

Query  4   GGCCAGAACCACACGTGCAAGTTTCCCTGCATGTGGCTCGTCCGTG  49
           ||||||||||||||||||||||||||||||||||||||||||||||
Sbjct  46  GGCCAGAACCACACGTGCAAGTTTCCCTGCATGTGGCTCGTCCGTG  1


Query #34: Repeat_34 Query ID: lcl|Query_43427 Length: 48

No significant similarity found.


Query #35: Repeat_35 Query ID: lcl|Query_43428 Length: 47

No significant similarity found.


Query #36: Repeat_36 Query ID: lcl|Query_43429 Length: 47

Sequences producing significant alignments:
                                                                  Max    Total Query   E   Per.                  
Description                                                       Score  Score cover Value Ident  Accession        
Repeat_60                                                         52.8   52.8  59%   1e-10 100.00 Query_43623      


Alignments:
>Repeat_60
Sequence ID: Query_43623 Length: 28 
Range 1: 1 to 28

Score:52.8 bits(28), Expect:1e-10, 
Identities:28/28(100%),  Gaps:0/28(0%), Strand: Plus/Plus

Query  3   AGTGGTAGAACCTGGTGAACCGGGCGTA  30
           ||||||||||||||||||||||||||||
Sbjct  1   AGTGGTAGAACCTGGTGAACCGGGCGTA  28


Query #37: Repeat_37 Query ID: lcl|Query_43430 Length: 45

No significant similarity found.


Query #38: Repeat_38 Query ID: lcl|Query_43431 Length: 45

Sequences producing significant alignments:
                                                                  Max    Total Query   E   Per.                  
Description                                                       Score  Score cover Value Ident  Accession        
Repeat_23                                                         84.2   84.2  100%  3e-20 100.00 Query_43586      


Alignments:
>Repeat_23
Sequence ID: Query_43586 Length: 45 
Range 1: 1 to 45

Score:84.2 bits(45), Expect:3e-20, 
Identities:45/45(100%),  Gaps:0/45(0%), Strand: Plus/Plus

Query  1   AAGATTCTGCTCGTGAGCGTAATGGTATAAGCCTGCCTGACTGTG  45
           |||||||||||||||||||||||||||||||||||||||||||||
Sbjct  1   AAGATTCTGCTCGTGAGCGTAATGGTATAAGCCTGCCTGACTGTG  45


Query #39: Repeat_39 Query ID: lcl|Query_43432 Length: 45

No significant similarity found.


Query #40: Repeat_40 Query ID: lcl|Query_43433 Length: 45

Sequences producing significant alignments:
                                                                  Max    Total Query   E   Per.                  
Description                                                       Score  Score cover Value Ident  Accession        
Repeat_22                                                         84.2   84.2  100%  3e-20 100.00 Query_43585      


Alignments:
>Repeat_22
Sequence ID: Query_43585 Length: 45 
Range 1: 1 to 45

Score:84.2 bits(45), Expect:3e-20, 
Identities:45/45(100%),  Gaps:0/45(0%), Strand: Plus/Minus

Query  1   CCTTAGACTCGTTACGCTGTTCGACTGAACTCGTTGGCTCCGCGT  45
           |||||||||||||||||||||||||||||||||||||||||||||
Sbjct  45  CCTTAGACTCGTTACGCTGTTCGACTGAACTCGTTGGCTCCGCGT  1


Query #41: Repeat_41 Query ID: lcl|Query_43434 Length: 45

No significant similarity found.


Query #42: Repeat_42 Query ID: lcl|Query_43435 Length: 43

Sequences producing significant alignments:
                                                                  Max    Total Query   E   Per.                  
Description                                                       Score  Score cover Value Ident  Accession        
Repeat_25                                                         80.5   80.5  100%  4e-19 100.00 Query_43588      


Alignments:
>Repeat_25
Sequence ID: Query_43588 Length: 43 
Range 1: 1 to 43

Score:80.5 bits(43), Expect:4e-19, 
Identities:43/43(100%),  Gaps:0/43(0%), Strand: Plus/Minus

Query  1   CCCACGCATCTAACCAGCTCGCGTGGTTCACCGGTTCCACCGA  43
           |||||||||||||||||||||||||||||||||||||||||||
Sbjct  43  CCCACGCATCTAACCAGCTCGCGTGGTTCACCGGTTCCACCGA  1


Query #43: Repeat_43 Query ID: lcl|Query_43436 Length: 43

No significant similarity found.


Query #44: Repeat_44 Query ID: lcl|Query_43437 Length: 42

No significant similarity found.


Query #45: Repeat_45 Query ID: lcl|Query_43438 Length: 42

No significant similarity found.


Query #46: Repeat_46 Query ID: lcl|Query_43439 Length: 40

No significant similarity found.


Query #47: Repeat_47 Query ID: lcl|Query_43440 Length: 40

No significant similarity found.


Query #48: Repeat_48 Query ID: lcl|Query_43441 Length: 39

Sequences producing significant alignments:
                                                                  Max    Total Query   E   Per.                  
Description                                                       Score  Score cover Value Ident  Accession        
Repeat_49                                                         58.4   58.4  79%   2e-12 100.00 Query_43612      


Alignments:
>Repeat_49
Sequence ID: Query_43612 Length: 31 
Range 1: 1 to 31

Score:58.4 bits(31), Expect:2e-12, 
Identities:31/31(100%),  Gaps:0/31(0%), Strand: Plus/Minus

Query  1   AAGATGAGGAGATAACGGTCGAAGGATATTC  31
           |||||||||||||||||||||||||||||||
Sbjct  31  AAGATGAGGAGATAACGGTCGAAGGATATTC  1


Query #49: Repeat_49 Query ID: lcl|Query_43442 Length: 39

No significant similarity found.


Query #50: Repeat_50 Query ID: lcl|Query_43443 Length: 39

Sequences producing significant alignments:
                                                                  Max    Total Query   E   Per.                  
Description                                                       Score  Score cover Value Ident  Accession        
Repeat_54                                                         54.7   54.7  74%   2e-11 100.00 Query_43617      


Alignments:
>Repeat_54
Sequence ID: Query_43617 Length: 29 
Range 1: 1 to 29

Score:54.7 bits(29), Expect:2e-11, 
Identities:29/29(100%),  Gaps:0/29(0%), Strand: Plus/Minus

Query  1   CGCCCTGCAATCTTTCTAAAGCGCTAACG  29
           |||||||||||||||||||||||||||||
Sbjct  29  CGCCCTGCAATCTTTCTAAAGCGCTAACG  1


Query #51: Repeat_51 Query ID: lcl|Query_43444 Length: 38

Sequences producing significant alignments:
                                                                  Max    Total Query   E   Per.                  
Description                                                       Score  Score cover Value Ident  Accession        
Repeat_16                                                         62.1   62.1  86%   1e-13 100.00 Query_43579      


Alignments:
>Repeat_16
Sequence ID: Query_43579 Length: 63 
Range 1: 1 to 33

Score:62.1 bits(33), Expect:1e-13, 
Identities:33/33(100%),  Gaps:0/33(0%), Strand: Plus/Plus

Query  6   CCTTACTAATAGAAAGGGGAAAGATGCGCTCAA  38
           |||||||||||||||||||||||||||||||||
Sbjct  1   CCTTACTAATAGAAAGGGGAAAGATGCGCTCAA  33


Query #52: Repeat_52 Query ID: lcl|Query_43445 Length: 38

No significant similarity found.


Query #53: Repeat_53 Query ID: lcl|Query_43446 Length: 38

No significant similarity found.


Query #54: Repeat_54 Query ID: lcl|Query_43447 Length: 38

No significant similarity found.


Query #55: Repeat_55 Query ID: lcl|Query_43448 Length: 38

No significant similarity found.


Query #56: Repeat_56 Query ID: lcl|Query_43449 Length: 37

No significant similarity found.


Query #57: Repeat_57 Query ID: lcl|Query_43450 Length: 37

No significant similarity found.


Query #58: Repeat_58 Query ID: lcl|Query_43451 Length: 37

No significant similarity found.


Query #59: Repeat_59 Query ID: lcl|Query_43452 Length: 37

No significant similarity found.


Query #60: Repeat_60 Query ID: lcl|Query_43453 Length: 36

Sequences producing significant alignments:
                                                                  Max    Total Query   E   Per.                  
Description                                                       Score  Score cover Value Ident  Accession        
Repeat_1                                                          62.1   62.1  100%  1e-13 97.22  Query_43564      
Repeat_66                                                         52.8   52.8  77%   7e-11 100.00 Query_43629      


Alignments:
>Repeat_1
Sequence ID: Query_43564 Length: 17304 
Range 1: 6990 to 7025

Score:62.1 bits(33), Expect:1e-13, 
Identities:35/36(97%),  Gaps:0/36(0%), Strand: Plus/Minus

Query  1     GGCTAGCGCGCAATGGCTTTCTCTGATAGGGGCTCG  36
             |||||||||||||||||||||||||||| |||||||
Sbjct  7025  GGCTAGCGCGCAATGGCTTTCTCTGATATGGGCTCG  6990


>Repeat_66
Sequence ID: Query_43629 Length: 28 
Range 1: 1 to 28

Score:52.8 bits(28), Expect:7e-11, 
Identities:28/28(100%),  Gaps:0/28(0%), Strand: Plus/Minus

Query  1   GGCTAGCGCGCAATGGCTTTCTCTGATA  28
           ||||||||||||||||||||||||||||
Sbjct  28  GGCTAGCGCGCAATGGCTTTCTCTGATA  1


Query #61: Repeat_61 Query ID: lcl|Query_43454 Length: 36

No significant similarity found.


Query #62: Repeat_62 Query ID: lcl|Query_43455 Length: 36

Sequences producing significant alignments:
                                                                  Max    Total Query   E   Per.                  
Description                                                       Score  Score cover Value Ident  Accession        
Repeat_26                                                         67.6   67.6  100%  2e-15 100.00 Query_43589      


Alignments:
>Repeat_26
Sequence ID: Query_43589 Length: 43 
Range 1: 1 to 36

Score:67.6 bits(36), Expect:2e-15, 
Identities:36/36(100%),  Gaps:0/36(0%), Strand: Plus/Minus

Query  1   CCCACTAAAAAGAGCGATTGATAATCTCGATAACCT  36
           ||||||||||||||||||||||||||||||||||||
Sbjct  36  CCCACTAAAAAGAGCGATTGATAATCTCGATAACCT  1


Query #63: Repeat_63 Query ID: lcl|Query_43456 Length: 36

No significant similarity found.


Query #64: Repeat_64 Query ID: lcl|Query_43457 Length: 35

No significant similarity found.


Query #65: Repeat_65 Query ID: lcl|Query_43458 Length: 35

No significant similarity found.


Query #66: Repeat_66 Query ID: lcl|Query_43459 Length: 35

Sequences producing significant alignments:
                                                                  Max    Total Query   E   Per.                  
Description                                                       Score  Score cover Value Ident  Accession        
Repeat_14                                                         62.1   62.1  94%   1e-13 100.00 Query_43577      


Alignments:
>Repeat_14
Sequence ID: Query_43577 Length: 69 
Range 1: 1 to 33

Score:62.1 bits(33), Expect:1e-13, 
Identities:33/33(100%),  Gaps:0/33(0%), Strand: Plus/Plus

Query  3   TATCCAGTTGAGGCATTCTTGATTGAGAAAAAA  35
           |||||||||||||||||||||||||||||||||
Sbjct  1   TATCCAGTTGAGGCATTCTTGATTGAGAAAAAA  33


Query #67: Repeat_67 Query ID: lcl|Query_43460 Length: 35

No significant similarity found.


Query #68: Repeat_68 Query ID: lcl|Query_43461 Length: 34

No significant similarity found.


Query #69: Repeat_69 Query ID: lcl|Query_43462 Length: 34

No significant similarity found.


Query #70: Repeat_70 Query ID: lcl|Query_43463 Length: 33

Sequences producing significant alignments:
                                                                  Max    Total Query   E   Per.                  
Description                                                       Score  Score cover Value Ident  Accession        
Repeat_35                                                         62.1   62.1  100%  1e-13 100.00 Query_43598      


Alignments:
>Repeat_35
Sequence ID: Query_43598 Length: 35 
Range 1: 3 to 35

Score:62.1 bits(33), Expect:1e-13, 
Identities:33/33(100%),  Gaps:0/33(0%), Strand: Plus/Plus

Query  1   ACTTTGAGAAGAGAATCGTTGGTTTGACCGACG  33
           |||||||||||||||||||||||||||||||||
Sbjct  3   ACTTTGAGAAGAGAATCGTTGGTTTGACCGACG  35


Query #71: Repeat_71 Query ID: lcl|Query_43464 Length: 33

Sequences producing significant alignments:
                                                                  Max    Total Query   E   Per.                  
Description                                                       Score  Score cover Value Ident  Accession        
Repeat_43                                                         62.1   62.1  100%  1e-13 100.00 Query_43606      


Alignments:
>Repeat_43
Sequence ID: Query_43606 Length: 33 
Range 1: 1 to 33

Score:62.1 bits(33), Expect:1e-13, 
Identities:33/33(100%),  Gaps:0/33(0%), Strand: Plus/Plus

Query  1   CCTTGCCTGCATTAAGATTTAAAACTTGTCGTC  33
           |||||||||||||||||||||||||||||||||
Sbjct  1   CCTTGCCTGCATTAAGATTTAAAACTTGTCGTC  33


Query #72: Repeat_72 Query ID: lcl|Query_43465 Length: 33

No significant similarity found.


Query #73: Repeat_73 Query ID: lcl|Query_43466 Length: 33

No significant similarity found.


Query #74: Repeat_74 Query ID: lcl|Query_43467 Length: 33

No significant similarity found.


Query #75: Repeat_75 Query ID: lcl|Query_43468 Length: 33

No significant similarity found.


Query #76: Repeat_76 Query ID: lcl|Query_43469 Length: 32

No significant similarity found.


Query #77: Repeat_77 Query ID: lcl|Query_43470 Length: 32

No significant similarity found.


Query #78: Repeat_78 Query ID: lcl|Query_43471 Length: 32

No significant similarity found.


Query #79: Repeat_79 Query ID: lcl|Query_43472 Length: 32

No significant similarity found.


Query #80: Repeat_80 Query ID: lcl|Query_43473 Length: 32

No significant similarity found.


Query #81: Repeat_81 Query ID: lcl|Query_43474 Length: 32

No significant similarity found.


Query #82: Repeat_82 Query ID: lcl|Query_43475 Length: 32

No significant similarity found.


Query #83: Repeat_83 Query ID: lcl|Query_43476 Length: 31

No significant similarity found.


Query #84: Repeat_84 Query ID: lcl|Query_43477 Length: 31

No significant similarity found.


Query #85: Repeat_85 Query ID: lcl|Query_43478 Length: 31

No significant similarity found.


Query #86: Repeat_86 Query ID: lcl|Query_43479 Length: 31

No significant similarity found.


Query #87: Repeat_87 Query ID: lcl|Query_43480 Length: 31

No significant similarity found.


Query #88: Repeat_88 Query ID: lcl|Query_43481 Length: 31

No significant similarity found.


Query #89: Repeat_89 Query ID: lcl|Query_43482 Length: 31

Sequences producing significant alignments:
                                                                  Max    Total Query   E   Per.                  
Description                                                       Score  Score cover Value Ident  Accession        
Repeat_49                                                         58.4   58.4  100%  1e-12 100.00 Query_43612      


Alignments:
>Repeat_49
Sequence ID: Query_43612 Length: 31 
Range 1: 1 to 31

Score:58.4 bits(31), Expect:1e-12, 
Identities:31/31(100%),  Gaps:0/31(0%), Strand: Plus/Minus

Query  1   AAGATGAGGAGATAACGGTCGAAGGATATTC  31
           |||||||||||||||||||||||||||||||
Sbjct  31  AAGATGAGGAGATAACGGTCGAAGGATATTC  1


Query #90: Repeat_90 Query ID: lcl|Query_43483 Length: 30

No significant similarity found.


Query #91: Repeat_91 Query ID: lcl|Query_43484 Length: 30

No significant similarity found.


Query #92: Repeat_92 Query ID: lcl|Query_43485 Length: 30

No significant similarity found.


Query #93: Repeat_93 Query ID: lcl|Query_43486 Length: 30

No significant similarity found.


Query #94: Repeat_94 Query ID: lcl|Query_43487 Length: 30

No significant similarity found.


Query #95: Repeat_95 Query ID: lcl|Query_43488 Length: 30

Sequences producing significant alignments:
                                                                  Max    Total Query   E   Per.                  
Description                                                       Score  Score cover Value Ident  Accession        
Repeat_57                                                         52.8   52.8  93%   5e-11 100.00 Query_43620      


Alignments:
>Repeat_57
Sequence ID: Query_43620 Length: 28 
Range 1: 1 to 28

Score:52.8 bits(28), Expect:5e-11, 
Identities:28/28(100%),  Gaps:0/28(0%), Strand: Plus/Plus

Query  3   AGGCTCCTAGCTAAAGGTAGCTTGTCTC  30
           ||||||||||||||||||||||||||||
Sbjct  1   AGGCTCCTAGCTAAAGGTAGCTTGTCTC  28


Query #96: Repeat_96 Query ID: lcl|Query_43489 Length: 29

No significant similarity found.


Query #97: Repeat_97 Query ID: lcl|Query_43490 Length: 29

No significant similarity found.


Query #98: Repeat_98 Query ID: lcl|Query_43491 Length: 29

No significant similarity found.


Query #99: Repeat_99 Query ID: lcl|Query_43492 Length: 29

No significant similarity found.


Query #100: Repeat_100 Query ID: lcl|Query_43493 Length: 29

No significant similarity found.


Query #101: Repeat_101 Query ID: lcl|Query_43494 Length: 29

No significant similarity found.


Query #102: Repeat_102 Query ID: lcl|Query_43495 Length: 29

No significant similarity found.


Query #103: Repeat_103 Query ID: lcl|Query_43496 Length: 28

No significant similarity found.


Query #104: Repeat_104 Query ID: lcl|Query_43497 Length: 28

No significant similarity found.


Query #105: Repeat_105 Query ID: lcl|Query_43498 Length: 28

No significant similarity found.


Query #106: Repeat_106 Query ID: lcl|Query_43499 Length: 28

Sequences producing significant alignments:
                                                                  Max    Total Query   E   Per.                  
Description                                                       Score  Score cover Value Ident  Accession        
Repeat_26                                                         52.8   52.8  100%  5e-11 100.00 Query_43589      


Alignments:
>Repeat_26
Sequence ID: Query_43589 Length: 43 
Range 1: 16 to 43

Score:52.8 bits(28), Expect:5e-11, 
Identities:28/28(100%),  Gaps:0/28(0%), Strand: Plus/Plus

Query  1   TCAATCGCTCTTTTTAGTGGGGAGGAAT  28
           ||||||||||||||||||||||||||||
Sbjct  16  TCAATCGCTCTTTTTAGTGGGGAGGAAT  43


Query #107: Repeat_107 Query ID: lcl|Query_43500 Length: 28

No significant similarity found.


Query #108: Repeat_108 Query ID: lcl|Query_43501 Length: 28

No significant similarity found.


Query #109: Repeat_109 Query ID: lcl|Query_43502 Length: 28

No significant similarity found.


Query #110: Repeat_110 Query ID: lcl|Query_43503 Length: 28

No significant similarity found.


Query #111: Repeat_111 Query ID: lcl|Query_43504 Length: 28

No significant similarity found.


Query #112: Repeat_112 Query ID: lcl|Query_43505 Length: 28

Sequences producing significant alignments:
                                                                  Max    Total Query   E   Per.                  
Description                                                       Score  Score cover Value Ident  Accession        
Repeat_62                                                         52.8   52.8  100%  5e-11 100.00 Query_43625      


Alignments:
>Repeat_62
Sequence ID: Query_43625 Length: 28 
Range 1: 1 to 28

Score:52.8 bits(28), Expect:5e-11, 
Identities:28/28(100%),  Gaps:0/28(0%), Strand: Plus/Minus

Query  1   GGTCGCCTTTTGAAGCGTTCGCCGGTAA  28
           ||||||||||||||||||||||||||||
Sbjct  28  GGTCGCCTTTTGAAGCGTTCGCCGGTAA  1


Query #113: Repeat_113 Query ID: lcl|Query_43506 Length: 28

No significant similarity found.


Query #114: Repeat_114 Query ID: lcl|Query_43507 Length: 28

No significant similarity found.


Query #115: Repeat_115 Query ID: lcl|Query_43508 Length: 27

No significant similarity found.


Query #116: Repeat_116 Query ID: lcl|Query_43509 Length: 27

No significant similarity found.


Query #117: Repeat_117 Query ID: lcl|Query_43510 Length: 27

No significant similarity found.


Query #118: Repeat_118 Query ID: lcl|Query_43511 Length: 27

No significant similarity found.


Query #119: Repeat_119 Query ID: lcl|Query_43512 Length: 27

No significant similarity found.


Query #120: Repeat_120 Query ID: lcl|Query_43513 Length: 27

No significant similarity found.


Query #121: Repeat_121 Query ID: lcl|Query_43514 Length: 27

No significant similarity found.


Query #122: Repeat_122 Query ID: lcl|Query_43515 Length: 27

No significant similarity found.


Query #123: Repeat_123 Query ID: lcl|Query_43516 Length: 26

No significant similarity found.


Query #124: Repeat_124 Query ID: lcl|Query_43517 Length: 26

No significant similarity found.


Query #125: Repeat_125 Query ID: lcl|Query_43518 Length: 26

No significant similarity found.


Query #126: Repeat_126 Query ID: lcl|Query_43519 Length: 26

No significant similarity found.


Query #127: Repeat_127 Query ID: lcl|Query_43520 Length: 26

No significant similarity found.


Query #128: Repeat_128 Query ID: lcl|Query_43521 Length: 26

No significant similarity found.


Query #129: Repeat_129 Query ID: lcl|Query_43522 Length: 26

No significant similarity found.


Query #130: Repeat_130 Query ID: lcl|Query_43523 Length: 26

No significant similarity found.


Query #131: Repeat_131 Query ID: lcl|Query_43524 Length: 26

No significant similarity found.


Query #132: Repeat_132 Query ID: lcl|Query_43525 Length: 26

No significant similarity found.


Query #133: Repeat_133 Query ID: lcl|Query_43526 Length: 26

No significant similarity found.


Query #134: Repeat_134 Query ID: lcl|Query_43527 Length: 26

No significant similarity found.


Query #135: Repeat_135 Query ID: lcl|Query_43528 Length: 26

No significant similarity found.


Query #136: Repeat_136 Query ID: lcl|Query_43529 Length: 26

No significant similarity found.


Query #137: Repeat_137 Query ID: lcl|Query_43530 Length: 26

No significant similarity found.


Query #138: Repeat_138 Query ID: lcl|Query_43531 Length: 26

No significant similarity found.


Query #139: Repeat_139 Query ID: lcl|Query_43532 Length: 26

No significant similarity found.


Query #140: Repeat_140 Query ID: lcl|Query_43533 Length: 26

No significant similarity found.


Query #141: Repeat_141 Query ID: lcl|Query_43534 Length: 26

No significant similarity found.


Query #142: Repeat_142 Query ID: lcl|Query_43535 Length: 25

No significant similarity found.


Query #143: Repeat_143 Query ID: lcl|Query_43536 Length: 25

No significant similarity found.


Query #144: Repeat_144 Query ID: lcl|Query_43537 Length: 25

No significant similarity found.


Query #145: Repeat_145 Query ID: lcl|Query_43538 Length: 25

No significant similarity found.


Query #146: Repeat_146 Query ID: lcl|Query_43539 Length: 25

No significant similarity found.


Query #147: Repeat_147 Query ID: lcl|Query_43540 Length: 25

No significant similarity found.


Query #148: Repeat_148 Query ID: lcl|Query_43541 Length: 25

No significant similarity found.


Query #149: Repeat_149 Query ID: lcl|Query_43542 Length: 25

No significant similarity found.


Query #150: Repeat_150 Query ID: lcl|Query_43543 Length: 25

No significant similarity found.


Query #151: Repeat_151 Query ID: lcl|Query_43544 Length: 25

No significant similarity found.


Query #152: Repeat_152 Query ID: lcl|Query_43545 Length: 25

No significant similarity found.


Query #153: Repeat_153 Query ID: lcl|Query_43546 Length: 25

No significant similarity found.


Query #154: Repeat_154 Query ID: lcl|Query_43547 Length: 25

No significant similarity found.


Query #155: Repeat_155 Query ID: lcl|Query_43548 Length: 24

No significant similarity found.


Query #156: Repeat_156 Query ID: lcl|Query_43549 Length: 24

No significant similarity found.


Query #157: Repeat_157 Query ID: lcl|Query_43550 Length: 24

No significant similarity found.


Query #158: Repeat_158 Query ID: lcl|Query_43551 Length: 24

No significant similarity found.


Query #159: Repeat_159 Query ID: lcl|Query_43552 Length: 24

No significant similarity found.


Query #160: Repeat_160 Query ID: lcl|Query_43553 Length: 24

No significant similarity found.


Query #161: Repeat_161 Query ID: lcl|Query_43554 Length: 24

No significant similarity found.


Query #162: Repeat_162 Query ID: lcl|Query_43555 Length: 24

No significant similarity found.


Query #163: Repeat_163 Query ID: lcl|Query_43556 Length: 24

No significant similarity found.


Query #164: Repeat_164 Query ID: lcl|Query_43557 Length: 24

No significant similarity found.


Query #165: Repeat_165 Query ID: lcl|Query_43558 Length: 24

No significant similarity found.


Query #166: Repeat_166 Query ID: lcl|Query_43559 Length: 24

No significant similarity found.


Query #167: Repeat_167 Query ID: lcl|Query_43560 Length: 24

No significant similarity found.


Query #168: Repeat_168 Query ID: lcl|Query_43561 Length: 24

No significant similarity found.


Query #169: Repeat_169 Query ID: lcl|Query_43562 Length: 24

No significant similarity found.


		
