# Supplementary material for: Mitochondrial Genome of Fagus sylvatica L. as a Source for Taxonomic Marker Development in the Fagales
Source: Plants (Basel). 2020 Sep 27;9(10):1274. doi: 10.3390/plants9101274 (PMC7650814; doi:10.3390/plants9101274)
Supplement: Supplementary file 1 [file plants-09-01274-s001.zip › Supplementals/File_S4.txt]

RID: NEZXBVTB114	
Job Title:169 sequences (Repeat_1)				
Program:  
			            
Subject #1:Repeat_1 ID: lcl|Query_17568 Length: 474
Subject #2:Repeat_2 ID: lcl|Query_17569 Length: 390
Subject #3:Repeat_3 ID: lcl|Query_17570 Length: 234
Subject #4:Repeat_4 ID: lcl|Query_17571 Length: 199
Subject #5:Repeat_5 ID: lcl|Query_17572 Length: 171
Subject #6:Repeat_6 ID: lcl|Query_17573 Length: 156
Subject #7:Repeat_7 ID: lcl|Query_17574 Length: 156
Subject #8:Repeat_8 ID: lcl|Query_17575 Length: 147
Subject #9:Repeat_9 ID: lcl|Query_17576 Length: 143
Subject #10:Repeat_10 ID: lcl|Query_17577 Length: 141
Subject #11:Repeat_11 ID: lcl|Query_17578 Length: 136
Subject #12:Repeat_12 ID: lcl|Query_17579 Length: 125
Subject #13:Repeat_13 ID: lcl|Query_17580 Length: 121
Subject #14:Repeat_14 ID: lcl|Query_17581 Length: 116
Subject #15:Repeat_15 ID: lcl|Query_17582 Length: 111
Subject #16:Repeat_16 ID: lcl|Query_17583 Length: 111
Subject #17:Repeat_17 ID: lcl|Query_17584 Length: 110
Subject #18:Repeat_18 ID: lcl|Query_17585 Length: 110
Subject #19:Repeat_19 ID: lcl|Query_17586 Length: 107
Subject #20:Repeat_20 ID: lcl|Query_17587 Length: 106
Subject #21:Repeat_21 ID: lcl|Query_17588 Length: 100
Subject #22:Repeat_22 ID: lcl|Query_17589 Length: 98
Subject #23:Repeat_23 ID: lcl|Query_17590 Length: 93
Subject #24:Repeat_24 ID: lcl|Query_17591 Length: 92
Subject #25:Repeat_25 ID: lcl|Query_17592 Length: 91
Subject #26:Repeat_26 ID: lcl|Query_17593 Length: 90
Subject #27:Repeat_27 ID: lcl|Query_17594 Length: 90
Subject #28:Repeat_28 ID: lcl|Query_17595 Length: 89
Subject #29:Repeat_29 ID: lcl|Query_17596 Length: 89
Subject #30:Repeat_30 ID: lcl|Query_17597 Length: 89
Subject #31:Repeat_31 ID: lcl|Query_17598 Length: 89
Subject #32:Repeat_32 ID: lcl|Query_17599 Length: 88
Subject #33:Repeat_33 ID: lcl|Query_17600 Length: 88
Subject #34:Repeat_34 ID: lcl|Query_17601 Length: 87
Subject #35:Repeat_35 ID: lcl|Query_17602 Length: 87
Subject #36:Repeat_36 ID: lcl|Query_17603 Length: 86
Subject #37:Repeat_37 ID: lcl|Query_17604 Length: 83
Subject #38:Repeat_38 ID: lcl|Query_17605 Length: 82
Subject #39:Repeat_39 ID: lcl|Query_17606 Length: 82
Subject #40:Repeat_40 ID: lcl|Query_17607 Length: 81
Subject #41:Repeat_41 ID: lcl|Query_17608 Length: 80
Subject #42:Repeat_42 ID: lcl|Query_17609 Length: 80
Subject #43:Repeat_43 ID: lcl|Query_17610 Length: 79
Subject #44:Repeat_44 ID: lcl|Query_17611 Length: 78
Subject #45:Repeat_45 ID: lcl|Query_17612 Length: 78
Subject #46:Repeat_46 ID: lcl|Query_17613 Length: 77
Subject #47:Repeat_47 ID: lcl|Query_17614 Length: 77
Subject #48:Repeat_48 ID: lcl|Query_17615 Length: 76
Subject #49:Repeat_49 ID: lcl|Query_17616 Length: 76
Subject #50:Repeat_50 ID: lcl|Query_17617 Length: 76
Subject #51:Repeat_51 ID: lcl|Query_17618 Length: 75
Subject #52:Repeat_52 ID: lcl|Query_17619 Length: 75
Subject #53:Repeat_53 ID: lcl|Query_17620 Length: 75
Subject #54:Repeat_54 ID: lcl|Query_17621 Length: 74
Subject #55:Repeat_55 ID: lcl|Query_17622 Length: 74
Subject #56:Repeat_56 ID: lcl|Query_17623 Length: 74
Subject #57:Repeat_57 ID: lcl|Query_17624 Length: 73
Subject #58:Repeat_58 ID: lcl|Query_17625 Length: 72
Subject #59:Repeat_59 ID: lcl|Query_17626 Length: 72
Subject #60:Repeat_60 ID: lcl|Query_17627 Length: 71
Subject #61:Repeat_61 ID: lcl|Query_17628 Length: 71
Subject #62:Repeat_62 ID: lcl|Query_17629 Length: 71
Subject #63:Repeat_63 ID: lcl|Query_17630 Length: 70
Subject #64:Repeat_64 ID: lcl|Query_17631 Length: 70
Subject #65:Repeat_65 ID: lcl|Query_17632 Length: 70
Subject #66:Repeat_66 ID: lcl|Query_17633 Length: 69
Subject #67:Repeat_67 ID: lcl|Query_17634 Length: 69
Subject #68:Repeat_68 ID: lcl|Query_17635 Length: 69
Subject #69:Repeat_69 ID: lcl|Query_17636 Length: 68
Subject #70:Repeat_70 ID: lcl|Query_17637 Length: 67
Subject #71:Repeat_71 ID: lcl|Query_17638 Length: 66
Subject #72:Repeat_72 ID: lcl|Query_17639 Length: 66
Subject #73:Repeat_73 ID: lcl|Query_17640 Length: 66
Subject #74:Repeat_74 ID: lcl|Query_17641 Length: 66
Subject #75:Repeat_75 ID: lcl|Query_17642 Length: 65
Subject #76:Repeat_76 ID: lcl|Query_17643 Length: 65
Subject #77:Repeat_77 ID: lcl|Query_17644 Length: 63
Subject #78:Repeat_78 ID: lcl|Query_17645 Length: 63
Subject #79:Repeat_79 ID: lcl|Query_17646 Length: 63
Subject #80:Repeat_80 ID: lcl|Query_17647 Length: 63
Subject #81:Repeat_81 ID: lcl|Query_17648 Length: 63
Subject #82:Repeat_82 ID: lcl|Query_17649 Length: 63
Subject #83:Repeat_83 ID: lcl|Query_17650 Length: 62
Subject #84:Repeat_84 ID: lcl|Query_17651 Length: 62
Subject #85:Repeat_85 ID: lcl|Query_17652 Length: 61
Subject #86:Repeat_86 ID: lcl|Query_17653 Length: 61
Subject #87:Repeat_87 ID: lcl|Query_17654 Length: 61
Subject #88:Repeat_88 ID: lcl|Query_17655 Length: 61
Subject #89:Repeat_89 ID: lcl|Query_17656 Length: 60
Subject #90:Repeat_90 ID: lcl|Query_17657 Length: 60
Subject #91:Repeat_91 ID: lcl|Query_17658 Length: 60
Subject #92:Repeat_92 ID: lcl|Query_17659 Length: 59
Subject #93:Repeat_93 ID: lcl|Query_17660 Length: 59
Subject #94:Repeat_94 ID: lcl|Query_17661 Length: 59
Subject #95:Repeat_95 ID: lcl|Query_17662 Length: 59
Subject #96:Repeat_96 ID: lcl|Query_17663 Length: 58
Subject #97:Repeat_97 ID: lcl|Query_17664 Length: 58
Subject #98:Repeat_98 ID: lcl|Query_17665 Length: 58
Subject #99:Repeat_99 ID: lcl|Query_17666 Length: 58
Subject #100:Repeat_100 ID: lcl|Query_17667 Length: 58
Subject #101:Repeat_101 ID: lcl|Query_17668 Length: 58
Subject #102:Repeat_102 ID: lcl|Query_17669 Length: 58
Subject #103:Repeat_103 ID: lcl|Query_17670 Length: 57
Subject #104:Repeat_104 ID: lcl|Query_17671 Length: 57
Subject #105:Repeat_105 ID: lcl|Query_17672 Length: 57
Subject #106:Repeat_106 ID: lcl|Query_17673 Length: 57
Subject #107:Repeat_107 ID: lcl|Query_17674 Length: 57
Subject #108:Repeat_108 ID: lcl|Query_17675 Length: 56
Subject #109:Repeat_109 ID: lcl|Query_17676 Length: 56
Subject #110:Repeat_110 ID: lcl|Query_17677 Length: 56
Subject #111:Repeat_111 ID: lcl|Query_17678 Length: 56
Subject #112:Repeat_112 ID: lcl|Query_17679 Length: 55
Subject #113:Repeat_113 ID: lcl|Query_17680 Length: 55
Subject #114:Repeat_114 ID: lcl|Query_17681 Length: 55
Subject #115:Repeat_115 ID: lcl|Query_17682 Length: 54
Subject #116:Repeat_116 ID: lcl|Query_17683 Length: 54
Subject #117:Repeat_117 ID: lcl|Query_17684 Length: 54
Subject #118:Repeat_118 ID: lcl|Query_17685 Length: 54
Subject #119:Repeat_119 ID: lcl|Query_17686 Length: 54
Subject #120:Repeat_120 ID: lcl|Query_17687 Length: 53
Subject #121:Repeat_121 ID: lcl|Query_17688 Length: 53
Subject #122:Repeat_122 ID: lcl|Query_17689 Length: 52
Subject #123:Repeat_123 ID: lcl|Query_17690 Length: 52
Subject #124:Repeat_124 ID: lcl|Query_17691 Length: 52
Subject #125:Repeat_125 ID: lcl|Query_17692 Length: 52
Subject #126:Repeat_126 ID: lcl|Query_17693 Length: 52
Subject #127:Repeat_127 ID: lcl|Query_17694 Length: 52
Subject #128:Repeat_128 ID: lcl|Query_17695 Length: 52
Subject #129:Repeat_129 ID: lcl|Query_17696 Length: 51
Subject #130:Repeat_130 ID: lcl|Query_17697 Length: 51
Subject #131:Repeat_131 ID: lcl|Query_17698 Length: 51
Subject #132:Repeat_132 ID: lcl|Query_17699 Length: 51
Subject #133:Repeat_133 ID: lcl|Query_17700 Length: 51
Subject #134:Repeat_134 ID: lcl|Query_17701 Length: 50
Subject #135:Repeat_135 ID: lcl|Query_17702 Length: 50
Subject #136:Repeat_136 ID: lcl|Query_17703 Length: 50
Subject #137:Repeat_137 ID: lcl|Query_17704 Length: 49
Subject #138:Repeat_138 ID: lcl|Query_17705 Length: 49
Subject #139:Repeat_139 ID: lcl|Query_17706 Length: 49
Subject #140:Repeat_140 ID: lcl|Query_17707 Length: 49
Subject #141:Repeat_141 ID: lcl|Query_17708 Length: 48
Subject #142:Repeat_142 ID: lcl|Query_17709 Length: 48
Subject #143:Repeat_143 ID: lcl|Query_17710 Length: 48
Subject #144:Repeat_144 ID: lcl|Query_17711 Length: 48
Subject #145:Repeat_145 ID: lcl|Query_17712 Length: 48
Subject #146:Repeat_146 ID: lcl|Query_17713 Length: 48
Subject #147:Repeat_147 ID: lcl|Query_17714 Length: 47
Subject #148:Repeat_148 ID: lcl|Query_17715 Length: 47
Subject #149:Repeat_149 ID: lcl|Query_17716 Length: 47
Subject #150:Repeat_150 ID: lcl|Query_17717 Length: 46
Subject #151:Repeat_151 ID: lcl|Query_17718 Length: 46
Subject #152:Repeat_152 ID: lcl|Query_17719 Length: 46
Subject #153:Repeat_153 ID: lcl|Query_17720 Length: 46
Subject #154:Repeat_154 ID: lcl|Query_17721 Length: 45
Subject #155:Repeat_155 ID: lcl|Query_17722 Length: 45
Subject #156:Repeat_156 ID: lcl|Query_17723 Length: 45
Subject #157:Repeat_157 ID: lcl|Query_17724 Length: 45
Subject #158:Repeat_158 ID: lcl|Query_17725 Length: 45
Subject #159:Repeat_159 ID: lcl|Query_17726 Length: 45
Subject #160:Repeat_160 ID: lcl|Query_17727 Length: 45
Subject #161:Repeat_161 ID: lcl|Query_17728 Length: 45
Subject #162:Repeat_162 ID: lcl|Query_17729 Length: 45
Subject #163:Repeat_163 ID: lcl|Query_17730 Length: 44
Subject #164:Repeat_164 ID: lcl|Query_17731 Length: 44
Subject #165:Repeat_165 ID: lcl|Query_17732 Length: 44
Subject #166:Repeat_166 ID: lcl|Query_17733 Length: 44
Subject #167:Repeat_167 ID: lcl|Query_17734 Length: 44
Subject #168:Repeat_168 ID: lcl|Query_17735 Length: 44
Subject #169:Repeat_169 ID: lcl|Query_17736 Length: 44
Subject #170:Repeat_170 ID: lcl|Query_17737 Length: 43
Subject #171:Repeat_171 ID: lcl|Query_17738 Length: 43
Subject #172:Repeat_172 ID: lcl|Query_17739 Length: 43
Subject #173:Repeat_173 ID: lcl|Query_17740 Length: 43
Subject #174:Repeat_174 ID: lcl|Query_17741 Length: 43
Subject #175:Repeat_175 ID: lcl|Query_17742 Length: 42
Subject #176:Repeat_176 ID: lcl|Query_17743 Length: 42
Subject #177:Repeat_177 ID: lcl|Query_17744 Length: 42
Subject #178:Repeat_178 ID: lcl|Query_17745 Length: 42
Subject #179:Repeat_179 ID: lcl|Query_17746 Length: 42
Subject #180:Repeat_180 ID: lcl|Query_17747 Length: 42
Subject #181:Repeat_181 ID: lcl|Query_17748 Length: 42
Subject #182:Repeat_182 ID: lcl|Query_17749 Length: 42
Subject #183:Repeat_183 ID: lcl|Query_17750 Length: 42
Subject #184:Repeat_184 ID: lcl|Query_17751 Length: 42
Subject #185:Repeat_185 ID: lcl|Query_17752 Length: 42
Subject #186:Repeat_186 ID: lcl|Query_17753 Length: 42
Subject #187:Repeat_187 ID: lcl|Query_17754 Length: 42
Subject #188:Repeat_188 ID: lcl|Query_17755 Length: 41
Subject #189:Repeat_189 ID: lcl|Query_17756 Length: 41
Subject #190:Repeat_190 ID: lcl|Query_17757 Length: 41
Subject #191:Repeat_191 ID: lcl|Query_17758 Length: 41
Subject #192:Repeat_192 ID: lcl|Query_17759 Length: 41
Subject #193:Repeat_193 ID: lcl|Query_17760 Length: 41
Subject #194:Repeat_194 ID: lcl|Query_17761 Length: 41
Subject #195:Repeat_195 ID: lcl|Query_17762 Length: 41
Subject #196:Repeat_196 ID: lcl|Query_17763 Length: 41
Subject #197:Repeat_197 ID: lcl|Query_17764 Length: 40
Subject #198:Repeat_198 ID: lcl|Query_17765 Length: 40
Subject #199:Repeat_199 ID: lcl|Query_17766 Length: 40
Subject #200:Repeat_200 ID: lcl|Query_17767 Length: 40
Subject #201:Repeat_201 ID: lcl|Query_17768 Length: 40
Subject #202:Repeat_202 ID: lcl|Query_17769 Length: 40
Subject #203:Repeat_203 ID: lcl|Query_17770 Length: 39
Subject #204:Repeat_204 ID: lcl|Query_17771 Length: 39
Subject #205:Repeat_205 ID: lcl|Query_17772 Length: 39
Subject #206:Repeat_206 ID: lcl|Query_17773 Length: 38
Subject #207:Repeat_207 ID: lcl|Query_17774 Length: 38
Subject #208:Repeat_208 ID: lcl|Query_17775 Length: 38
Subject #209:Repeat_209 ID: lcl|Query_17776 Length: 38
Subject #210:Repeat_210 ID: lcl|Query_17777 Length: 38
Subject #211:Repeat_211 ID: lcl|Query_17778 Length: 38
Subject #212:Repeat_212 ID: lcl|Query_17779 Length: 38
Subject #213:Repeat_213 ID: lcl|Query_17780 Length: 38
Subject #214:Repeat_214 ID: lcl|Query_17781 Length: 38
Subject #215:Repeat_215 ID: lcl|Query_17782 Length: 38
Subject #216:Repeat_216 ID: lcl|Query_17783 Length: 38
Subject #217:Repeat_217 ID: lcl|Query_17784 Length: 38
Subject #218:Repeat_218 ID: lcl|Query_17785 Length: 37
Subject #219:Repeat_219 ID: lcl|Query_17786 Length: 37
Subject #220:Repeat_220 ID: lcl|Query_17787 Length: 37
Subject #221:Repeat_221 ID: lcl|Query_17788 Length: 37
Subject #222:Repeat_222 ID: lcl|Query_17789 Length: 37
Subject #223:Repeat_223 ID: lcl|Query_17790 Length: 37
Subject #224:Repeat_224 ID: lcl|Query_17791 Length: 37
Subject #225:Repeat_225 ID: lcl|Query_17792 Length: 37
Subject #226:Repeat_226 ID: lcl|Query_17793 Length: 37
Subject #227:Repeat_227 ID: lcl|Query_17794 Length: 37
Subject #228:Repeat_228 ID: lcl|Query_17795 Length: 37
Subject #229:Repeat_229 ID: lcl|Query_17796 Length: 37
Subject #230:Repeat_230 ID: lcl|Query_17797 Length: 36
Subject #231:Repeat_231 ID: lcl|Query_17798 Length: 36
Subject #232:Repeat_232 ID: lcl|Query_17799 Length: 36
Subject #233:Repeat_233 ID: lcl|Query_17800 Length: 36
Subject #234:Repeat_234 ID: lcl|Query_17801 Length: 36
Subject #235:Repeat_235 ID: lcl|Query_17802 Length: 36
Subject #236:Repeat_236 ID: lcl|Query_17803 Length: 36
Subject #237:Repeat_237 ID: lcl|Query_17804 Length: 36
Subject #238:Repeat_238 ID: lcl|Query_17805 Length: 36
Subject #239:Repeat_239 ID: lcl|Query_17806 Length: 36
Subject #240:Repeat_240 ID: lcl|Query_17807 Length: 36
Subject #241:Repeat_241 ID: lcl|Query_17808 Length: 35
Subject #242:Repeat_242 ID: lcl|Query_17809 Length: 35
Subject #243:Repeat_243 ID: lcl|Query_17810 Length: 35
Subject #244:Repeat_244 ID: lcl|Query_17811 Length: 35
Subject #245:Repeat_245 ID: lcl|Query_17812 Length: 35
Subject #246:Repeat_246 ID: lcl|Query_17813 Length: 35
Subject #247:Repeat_247 ID: lcl|Query_17814 Length: 35
Subject #248:Repeat_248 ID: lcl|Query_17815 Length: 35
Subject #249:Repeat_249 ID: lcl|Query_17816 Length: 35
Subject #250:Repeat_250 ID: lcl|Query_17817 Length: 35
Subject #251:Repeat_251 ID: lcl|Query_17818 Length: 35
Subject #252:Repeat_252 ID: lcl|Query_17819 Length: 34
Subject #253:Repeat_253 ID: lcl|Query_17820 Length: 34
Subject #254:Repeat_254 ID: lcl|Query_17821 Length: 34
Subject #255:Repeat_255 ID: lcl|Query_17822 Length: 34
Subject #256:Repeat_256 ID: lcl|Query_17823 Length: 34
Subject #257:Repeat_257 ID: lcl|Query_17824 Length: 34
Subject #258:Repeat_258 ID: lcl|Query_17825 Length: 34
Subject #259:Repeat_259 ID: lcl|Query_17826 Length: 34
Subject #260:Repeat_260 ID: lcl|Query_17827 Length: 34
Subject #261:Repeat_261 ID: lcl|Query_17828 Length: 34
Subject #262:Repeat_262 ID: lcl|Query_17829 Length: 34
Subject #263:Repeat_263 ID: lcl|Query_17830 Length: 33
Subject #264:Repeat_264 ID: lcl|Query_17831 Length: 33
Subject #265:Repeat_265 ID: lcl|Query_17832 Length: 33
Subject #266:Repeat_266 ID: lcl|Query_17833 Length: 33
Subject #267:Repeat_267 ID: lcl|Query_17834 Length: 33
Subject #268:Repeat_268 ID: lcl|Query_17835 Length: 33
Subject #269:Repeat_269 ID: lcl|Query_17836 Length: 33
Subject #270:Repeat_270 ID: lcl|Query_17837 Length: 33
Subject #271:Repeat_271 ID: lcl|Query_17838 Length: 33
Subject #272:Repeat_272 ID: lcl|Query_17839 Length: 33
Subject #273:Repeat_273 ID: lcl|Query_17840 Length: 33
Subject #274:Repeat_274 ID: lcl|Query_17841 Length: 33
Subject #275:Repeat_275 ID: lcl|Query_17842 Length: 33
Subject #276:Repeat_276 ID: lcl|Query_17843 Length: 33
Subject #277:Repeat_277 ID: lcl|Query_17844 Length: 33
Subject #278:Repeat_278 ID: lcl|Query_17845 Length: 32
Subject #279:Repeat_279 ID: lcl|Query_17846 Length: 32
Subject #280:Repeat_280 ID: lcl|Query_17847 Length: 32
Subject #281:Repeat_281 ID: lcl|Query_17848 Length: 32
Subject #282:Repeat_282 ID: lcl|Query_17849 Length: 32
Subject #283:Repeat_283 ID: lcl|Query_17850 Length: 32
Subject #284:Repeat_284 ID: lcl|Query_17851 Length: 32
Subject #285:Repeat_285 ID: lcl|Query_17852 Length: 32
Subject #286:Repeat_286 ID: lcl|Query_17853 Length: 32
Subject #287:Repeat_287 ID: lcl|Query_17854 Length: 32
Subject #288:Repeat_288 ID: lcl|Query_17855 Length: 32
Subject #289:Repeat_289 ID: lcl|Query_17856 Length: 32
Subject #290:Repeat_290 ID: lcl|Query_17857 Length: 32
Subject #291:Repeat_291 ID: lcl|Query_17858 Length: 32
Subject #292:Repeat_292 ID: lcl|Query_17859 Length: 32
Subject #293:Repeat_293 ID: lcl|Query_17860 Length: 32
Subject #294:Repeat_294 ID: lcl|Query_17861 Length: 32
Subject #295:Repeat_295 ID: lcl|Query_17862 Length: 31
Subject #296:Repeat_296 ID: lcl|Query_17863 Length: 31
Subject #297:Repeat_297 ID: lcl|Query_17864 Length: 31
Subject #298:Repeat_298 ID: lcl|Query_17865 Length: 31
Subject #299:Repeat_299 ID: lcl|Query_17866 Length: 31
Subject #300:Repeat_300 ID: lcl|Query_17867 Length: 31
Subject #301:Repeat_301 ID: lcl|Query_17868 Length: 31
Subject #302:Repeat_302 ID: lcl|Query_17869 Length: 31
Subject #303:Repeat_303 ID: lcl|Query_17870 Length: 31
Subject #304:Repeat_304 ID: lcl|Query_17871 Length: 31
Subject #305:Repeat_305 ID: lcl|Query_17872 Length: 31
Subject #306:Repeat_306 ID: lcl|Query_17873 Length: 31
Subject #307:Repeat_307 ID: lcl|Query_17874 Length: 31
Subject #308:Repeat_308 ID: lcl|Query_17875 Length: 31
Subject #309:Repeat_309 ID: lcl|Query_17876 Length: 31
Subject #310:Repeat_310 ID: lcl|Query_17877 Length: 31
Subject #311:Repeat_311 ID: lcl|Query_17878 Length: 31
Subject #312:Repeat_312 ID: lcl|Query_17879 Length: 31
Subject #313:Repeat_313 ID: lcl|Query_17880 Length: 31
Subject #314:Repeat_314 ID: lcl|Query_17881 Length: 31
Subject #315:Repeat_315 ID: lcl|Query_17882 Length: 31
Subject #316:Repeat_316 ID: lcl|Query_17883 Length: 31
Subject #317:Repeat_317 ID: lcl|Query_17884 Length: 31
Subject #318:Repeat_318 ID: lcl|Query_17885 Length: 30
Subject #319:Repeat_319 ID: lcl|Query_17886 Length: 30
Subject #320:Repeat_320 ID: lcl|Query_17887 Length: 30
Subject #321:Repeat_321 ID: lcl|Query_17888 Length: 30
Subject #322:Repeat_322 ID: lcl|Query_17889 Length: 30
Subject #323:Repeat_323 ID: lcl|Query_17890 Length: 30
Subject #324:Repeat_324 ID: lcl|Query_17891 Length: 30
Subject #325:Repeat_325 ID: lcl|Query_17892 Length: 30
Subject #326:Repeat_326 ID: lcl|Query_17893 Length: 30
Subject #327:Repeat_327 ID: lcl|Query_17894 Length: 30
Subject #328:Repeat_328 ID: lcl|Query_17895 Length: 30
Subject #329:Repeat_329 ID: lcl|Query_17896 Length: 30
Subject #330:Repeat_330 ID: lcl|Query_17897 Length: 30
Subject #331:Repeat_331 ID: lcl|Query_17898 Length: 30
Subject #332:Repeat_332 ID: lcl|Query_17899 Length: 29
Subject #333:Repeat_333 ID: lcl|Query_17900 Length: 29
Subject #334:Repeat_334 ID: lcl|Query_17901 Length: 29
Subject #335:Repeat_335 ID: lcl|Query_17902 Length: 29
Subject #336:Repeat_336 ID: lcl|Query_17903 Length: 29
Subject #337:Repeat_337 ID: lcl|Query_17904 Length: 29
Subject #338:Repeat_338 ID: lcl|Query_17905 Length: 29
Subject #339:Repeat_339 ID: lcl|Query_17906 Length: 29
Subject #340:Repeat_340 ID: lcl|Query_17907 Length: 29
Subject #341:Repeat_341 ID: lcl|Query_17908 Length: 29
Subject #342:Repeat_342 ID: lcl|Query_17909 Length: 29
Subject #343:Repeat_343 ID: lcl|Query_17910 Length: 29
Subject #344:Repeat_344 ID: lcl|Query_17911 Length: 29
Subject #345:Repeat_345 ID: lcl|Query_17912 Length: 29
Subject #346:Repeat_346 ID: lcl|Query_17913 Length: 29
Subject #347:Repeat_347 ID: lcl|Query_17914 Length: 28
Subject #348:Repeat_348 ID: lcl|Query_17915 Length: 28
Subject #349:Repeat_349 ID: lcl|Query_17916 Length: 28
Subject #350:Repeat_350 ID: lcl|Query_17917 Length: 28
Subject #351:Repeat_351 ID: lcl|Query_17918 Length: 28
Subject #352:Repeat_352 ID: lcl|Query_17919 Length: 28
Subject #353:Repeat_353 ID: lcl|Query_17920 Length: 28
Subject #354:Repeat_354 ID: lcl|Query_17921 Length: 28
Subject #355:Repeat_355 ID: lcl|Query_17922 Length: 28
Subject #356:Repeat_356 ID: lcl|Query_17923 Length: 28
Subject #357:Repeat_357 ID: lcl|Query_17924 Length: 28
Subject #358:Repeat_358 ID: lcl|Query_17925 Length: 28
Subject #359:Repeat_359 ID: lcl|Query_17926 Length: 28
Subject #360:Repeat_360 ID: lcl|Query_17927 Length: 28
Subject #361:Repeat_361 ID: lcl|Query_17928 Length: 28
Subject #362:Repeat_362 ID: lcl|Query_17929 Length: 28
Subject #363:Repeat_363 ID: lcl|Query_17930 Length: 28
Subject #364:Repeat_364 ID: lcl|Query_17931 Length: 28
Subject #365:Repeat_365 ID: lcl|Query_17932 Length: 28
Subject #366:Repeat_366 ID: lcl|Query_17933 Length: 28
Subject #367:Repeat_367 ID: lcl|Query_17934 Length: 28
Subject #368:Repeat_368 ID: lcl|Query_17935 Length: 28
Subject #369:Repeat_369 ID: lcl|Query_17936 Length: 28
Subject #370:Repeat_370 ID: lcl|Query_17937 Length: 27
Subject #371:Repeat_371 ID: lcl|Query_17938 Length: 27
Subject #372:Repeat_372 ID: lcl|Query_17939 Length: 27
Subject #373:Repeat_373 ID: lcl|Query_17940 Length: 27
Subject #374:Repeat_374 ID: lcl|Query_17941 Length: 27
Subject #375:Repeat_375 ID: lcl|Query_17942 Length: 27
Subject #376:Repeat_376 ID: lcl|Query_17943 Length: 27
Subject #377:Repeat_377 ID: lcl|Query_17944 Length: 27
Subject #378:Repeat_378 ID: lcl|Query_17945 Length: 27
Subject #379:Repeat_379 ID: lcl|Query_17946 Length: 27
Subject #380:Repeat_380 ID: lcl|Query_17947 Length: 27
Subject #381:Repeat_381 ID: lcl|Query_17948 Length: 27
Subject #382:Repeat_382 ID: lcl|Query_17949 Length: 27
Subject #383:Repeat_383 ID: lcl|Query_17950 Length: 27
Subject #384:Repeat_384 ID: lcl|Query_17951 Length: 27
Subject #385:Repeat_385 ID: lcl|Query_17952 Length: 27
Subject #386:Repeat_386 ID: lcl|Query_17953 Length: 27
Subject #387:Repeat_387 ID: lcl|Query_17954 Length: 27
Subject #388:Repeat_388 ID: lcl|Query_17955 Length: 27
Subject #389:Repeat_389 ID: lcl|Query_17956 Length: 27
Subject #390:Repeat_390 ID: lcl|Query_17957 Length: 27
Subject #391:Repeat_391 ID: lcl|Query_17958 Length: 27
Subject #392:Repeat_392 ID: lcl|Query_17959 Length: 27
Subject #393:Repeat_393 ID: lcl|Query_17960 Length: 27
Subject #394:Repeat_394 ID: lcl|Query_17961 Length: 27
Subject #395:Repeat_395 ID: lcl|Query_17962 Length: 27
Subject #396:Repeat_396 ID: lcl|Query_17963 Length: 27
Subject #397:Repeat_397 ID: lcl|Query_17964 Length: 27
Subject #398:Repeat_398 ID: lcl|Query_17965 Length: 27
Subject #399:Repeat_399 ID: lcl|Query_17966 Length: 27
Subject #400:Repeat_400 ID: lcl|Query_17967 Length: 27
Subject #401:Repeat_401 ID: lcl|Query_17968 Length: 27
Subject #402:Repeat_402 ID: lcl|Query_17969 Length: 27
Subject #403:Repeat_403 ID: lcl|Query_17970 Length: 27
Subject #404:Repeat_404 ID: lcl|Query_17971 Length: 26
Subject #405:Repeat_405 ID: lcl|Query_17972 Length: 26
Subject #406:Repeat_406 ID: lcl|Query_17973 Length: 26
Subject #407:Repeat_407 ID: lcl|Query_17974 Length: 26
Subject #408:Repeat_408 ID: lcl|Query_17975 Length: 26
Subject #409:Repeat_409 ID: lcl|Query_17976 Length: 26
Subject #410:Repeat_410 ID: lcl|Query_17977 Length: 26
Subject #411:Repeat_411 ID: lcl|Query_17978 Length: 26
Subject #412:Repeat_412 ID: lcl|Query_17979 Length: 26
Subject #413:Repeat_413 ID: lcl|Query_17980 Length: 26
Subject #414:Repeat_414 ID: lcl|Query_17981 Length: 26
Subject #415:Repeat_415 ID: lcl|Query_17982 Length: 26
Subject #416:Repeat_416 ID: lcl|Query_17983 Length: 26
Subject #417:Repeat_417 ID: lcl|Query_17984 Length: 26
Subject #418:Repeat_418 ID: lcl|Query_17985 Length: 26
Subject #419:Repeat_419 ID: lcl|Query_17986 Length: 26
Subject #420:Repeat_420 ID: lcl|Query_17987 Length: 26
Subject #421:Repeat_421 ID: lcl|Query_17988 Length: 26
Subject #422:Repeat_422 ID: lcl|Query_17989 Length: 26
Subject #423:Repeat_423 ID: lcl|Query_17990 Length: 26
Subject #424:Repeat_424 ID: lcl|Query_17991 Length: 26
Subject #425:Repeat_425 ID: lcl|Query_17992 Length: 26
Subject #426:Repeat_426 ID: lcl|Query_17993 Length: 26
Subject #427:Repeat_427 ID: lcl|Query_17994 Length: 26
Subject #428:Repeat_428 ID: lcl|Query_17995 Length: 26
Subject #429:Repeat_429 ID: lcl|Query_17996 Length: 26
Subject #430:Repeat_430 ID: lcl|Query_17997 Length: 25
Subject #431:Repeat_431 ID: lcl|Query_17998 Length: 25
Subject #432:Repeat_432 ID: lcl|Query_17999 Length: 25
Subject #433:Repeat_433 ID: lcl|Query_18000 Length: 25
Subject #434:Repeat_434 ID: lcl|Query_18001 Length: 25
Subject #435:Repeat_435 ID: lcl|Query_18002 Length: 25
Subject #436:Repeat_436 ID: lcl|Query_18003 Length: 25
Subject #437:Repeat_437 ID: lcl|Query_18004 Length: 25
Subject #438:Repeat_438 ID: lcl|Query_18005 Length: 25
Subject #439:Repeat_439 ID: lcl|Query_18006 Length: 25
Subject #440:Repeat_440 ID: lcl|Query_18007 Length: 25
Subject #441:Repeat_441 ID: lcl|Query_18008 Length: 25
Subject #442:Repeat_442 ID: lcl|Query_18009 Length: 25
Subject #443:Repeat_443 ID: lcl|Query_18010 Length: 25
Subject #444:Repeat_444 ID: lcl|Query_18011 Length: 25
Subject #445:Repeat_445 ID: lcl|Query_18012 Length: 25
Subject #446:Repeat_446 ID: lcl|Query_18013 Length: 25
Subject #447:Repeat_447 ID: lcl|Query_18014 Length: 25
Subject #448:Repeat_448 ID: lcl|Query_18015 Length: 25
Subject #449:Repeat_449 ID: lcl|Query_18016 Length: 25
Subject #450:Repeat_450 ID: lcl|Query_18017 Length: 25
Subject #451:Repeat_451 ID: lcl|Query_18018 Length: 25
Subject #452:Repeat_452 ID: lcl|Query_18019 Length: 25
Subject #453:Repeat_453 ID: lcl|Query_18020 Length: 25
Subject #454:Repeat_454 ID: lcl|Query_18021 Length: 24
Subject #455:Repeat_455 ID: lcl|Query_18022 Length: 24
Subject #456:Repeat_456 ID: lcl|Query_18023 Length: 24
Subject #457:Repeat_457 ID: lcl|Query_18024 Length: 24
Subject #458:Repeat_458 ID: lcl|Query_18025 Length: 24
Subject #459:Repeat_459 ID: lcl|Query_18026 Length: 24
Subject #460:Repeat_460 ID: lcl|Query_18027 Length: 24
Subject #461:Repeat_461 ID: lcl|Query_18028 Length: 24
Subject #462:Repeat_462 ID: lcl|Query_18029 Length: 24
Subject #463:Repeat_463 ID: lcl|Query_18030 Length: 24
Subject #464:Repeat_464 ID: lcl|Query_18031 Length: 24
Subject #465:Repeat_465 ID: lcl|Query_18032 Length: 24
Subject #466:Repeat_466 ID: lcl|Query_18033 Length: 24
Subject #467:Repeat_467 ID: lcl|Query_18034 Length: 24
Subject #468:Repeat_468 ID: lcl|Query_18035 Length: 24
Subject #469:Repeat_469 ID: lcl|Query_18036 Length: 24
Subject #470:Repeat_470 ID: lcl|Query_18037 Length: 24
Subject #471:Repeat_471 ID: lcl|Query_18038 Length: 24
Subject #472:Repeat_472 ID: lcl|Query_18039 Length: 24
Subject #473:Repeat_473 ID: lcl|Query_18040 Length: 24
Subject #474:Repeat_474 ID: lcl|Query_18041 Length: 24
Subject #475:Repeat_475 ID: lcl|Query_18042 Length: 24
Subject #476:Repeat_476 ID: lcl|Query_18043 Length: 24
Subject #477:Repeat_477 ID: lcl|Query_18044 Length: 24
Subject #478:Repeat_478 ID: lcl|Query_18045 Length: 24
Subject #479:Repeat_479 ID: lcl|Query_18046 Length: 24
Subject #480:Repeat_480 ID: lcl|Query_18047 Length: 24
Subject #481:Repeat_481 ID: lcl|Query_18048 Length: 24
Subject #482:Repeat_482 ID: lcl|Query_18049 Length: 24
	                    			
Query #1: Repeat_1 Query ID: lcl|Query_17398 Length: 918

No significant similarity found.


Query #2: Repeat_2 Query ID: lcl|Query_17399 Length: 316

No significant similarity found.


Query #3: Repeat_3 Query ID: lcl|Query_17400 Length: 168

Sequences producing significant alignments:
                                                                  Max    Total Query   E   Per.                  
Description                                                       Score  Score cover Value Ident  Accession        
Repeat_124                                                        91.6   91.6  30%   6e-22 98.08  Query_17691      


Alignments:
>Repeat_124
Sequence ID: Query_17691 Length: 52 
Range 1: 1 to 52

Score:91.6 bits(49), Expect:6e-22, 
Identities:51/52(98%),  Gaps:0/52(0%), Strand: Plus/Plus

Query  80   AAATGCCATAAAGCGCGAACCAAGATCCGTGATACGAAAACCAAAATCAGAA  131
            |||||||||||||||||||||||||||| |||||||||||||||||||||||
Sbjct  1    AAATGCCATAAAGCGCGAACCAAGATCCATGATACGAAAACCAAAATCAGAA  52


Query #4: Repeat_4 Query ID: lcl|Query_17401 Length: 140

No significant similarity found.


Query #5: Repeat_5 Query ID: lcl|Query_17402 Length: 120

No significant similarity found.


Query #6: Repeat_6 Query ID: lcl|Query_17403 Length: 116

No significant similarity found.


Query #7: Repeat_7 Query ID: lcl|Query_17404 Length: 110

No significant similarity found.


Query #8: Repeat_8 Query ID: lcl|Query_17405 Length: 106

No significant similarity found.


Query #9: Repeat_9 Query ID: lcl|Query_17406 Length: 105

Sequences producing significant alignments:
                                                                  Max    Total Query   E   Per.                  
Description                                                       Score  Score cover Value Ident  Accession        
Repeat_299                                                        54.7   54.7  27%   5e-11 100.00 Query_17866      


Alignments:
>Repeat_299
Sequence ID: Query_17866 Length: 31 
Range 1: 1 to 29

Score:54.7 bits(29), Expect:5e-11, 
Identities:29/29(100%),  Gaps:0/29(0%), Strand: Plus/Minus

Query  77   GTAAGGGGCCTTTTCTTGCTCGTTAGCGC  105
            |||||||||||||||||||||||||||||
Sbjct  29   GTAAGGGGCCTTTTCTTGCTCGTTAGCGC  1


Query #10: Repeat_10 Query ID: lcl|Query_17407 Length: 85

No significant similarity found.


Query #11: Repeat_11 Query ID: lcl|Query_17408 Length: 81

No significant similarity found.


Query #12: Repeat_12 Query ID: lcl|Query_17409 Length: 80

No significant similarity found.


Query #13: Repeat_13 Query ID: lcl|Query_17410 Length: 78

Sequences producing significant alignments:
                                                                  Max    Total Query   E   Per.                  
Description                                                       Score  Score cover Value Ident  Accession        
Repeat_299                                                        54.7   54.7  37%   4e-11 100.00 Query_17866      


Alignments:
>Repeat_299
Sequence ID: Query_17866 Length: 31 
Range 1: 1 to 29

Score:54.7 bits(29), Expect:4e-11, 
Identities:29/29(100%),  Gaps:0/29(0%), Strand: Plus/Plus

Query  6   GCGCTAACGAGCAAGAAAAGGCCCCTTAC  34
           |||||||||||||||||||||||||||||
Sbjct  1   GCGCTAACGAGCAAGAAAAGGCCCCTTAC  29


Query #14: Repeat_14 Query ID: lcl|Query_17411 Length: 77

No significant similarity found.


Query #15: Repeat_15 Query ID: lcl|Query_17412 Length: 75

No significant similarity found.


Query #16: Repeat_16 Query ID: lcl|Query_17413 Length: 75

No significant similarity found.


Query #17: Repeat_17 Query ID: lcl|Query_17414 Length: 73

Sequences producing significant alignments:
                                                                  Max    Total Query   E   Per.                  
Description                                                       Score  Score cover Value Ident  Accession        
Repeat_299                                                        54.7   54.7  39%   3e-11 100.00 Query_17866      


Alignments:
>Repeat_299
Sequence ID: Query_17866 Length: 31 
Range 1: 1 to 29

Score:54.7 bits(29), Expect:3e-11, 
Identities:29/29(100%),  Gaps:0/29(0%), Strand: Plus/Plus

Query  1   GCGCTAACGAGCAAGAAAAGGCCCCTTAC  29
           |||||||||||||||||||||||||||||
Sbjct  1   GCGCTAACGAGCAAGAAAAGGCCCCTTAC  29


Query #18: Repeat_18 Query ID: lcl|Query_17415 Length: 68

No significant similarity found.


Query #19: Repeat_19 Query ID: lcl|Query_17416 Length: 67

No significant similarity found.


Query #20: Repeat_20 Query ID: lcl|Query_17417 Length: 65

No significant similarity found.


Query #21: Repeat_21 Query ID: lcl|Query_17418 Length: 64

No significant similarity found.


Query #22: Repeat_22 Query ID: lcl|Query_17419 Length: 64

No significant similarity found.


Query #23: Repeat_23 Query ID: lcl|Query_17420 Length: 64

No significant similarity found.


Query #24: Repeat_24 Query ID: lcl|Query_17421 Length: 63

No significant similarity found.


Query #25: Repeat_25 Query ID: lcl|Query_17422 Length: 61

No significant similarity found.


Query #26: Repeat_26 Query ID: lcl|Query_17423 Length: 59

No significant similarity found.


Query #27: Repeat_27 Query ID: lcl|Query_17424 Length: 58

No significant similarity found.


Query #28: Repeat_28 Query ID: lcl|Query_17425 Length: 58

No significant similarity found.


Query #29: Repeat_29 Query ID: lcl|Query_17426 Length: 57

No significant similarity found.


Query #30: Repeat_30 Query ID: lcl|Query_17427 Length: 56

No significant similarity found.


Query #31: Repeat_31 Query ID: lcl|Query_17428 Length: 53

No significant similarity found.


Query #32: Repeat_32 Query ID: lcl|Query_17429 Length: 52

No significant similarity found.


Query #33: Repeat_33 Query ID: lcl|Query_17430 Length: 49

Sequences producing significant alignments:
                                                                  Max    Total Query   E   Per.                  
Description                                                       Score  Score cover Value Ident  Accession        
Repeat_139                                                        91.6   91.6  100%  2e-22 100.00 Query_17706      


Alignments:
>Repeat_139
Sequence ID: Query_17706 Length: 49 
Range 1: 1 to 49

Score:91.6 bits(49), Expect:2e-22, 
Identities:49/49(100%),  Gaps:0/49(0%), Strand: Plus/Minus

Query  1   CCCGGCCAGAACCACACGTGCAAGTTTCCCTGCATGTGGCTCGTCCGTG  49
           |||||||||||||||||||||||||||||||||||||||||||||||||
Sbjct  49  CCCGGCCAGAACCACACGTGCAAGTTTCCCTGCATGTGGCTCGTCCGTG  1


Query #34: Repeat_34 Query ID: lcl|Query_17431 Length: 48

No significant similarity found.


Query #35: Repeat_35 Query ID: lcl|Query_17432 Length: 47

No significant similarity found.


Query #36: Repeat_36 Query ID: lcl|Query_17433 Length: 47

No significant similarity found.


Query #37: Repeat_37 Query ID: lcl|Query_17434 Length: 45

No significant similarity found.


Query #38: Repeat_38 Query ID: lcl|Query_17435 Length: 45

Sequences producing significant alignments:
                                                                  Max    Total Query   E   Per.                  
Description                                                       Score  Score cover Value Ident  Accession        
Repeat_179                                                        78.7   78.7  93%   1e-18 100.00 Query_17746      


Alignments:
>Repeat_179
Sequence ID: Query_17746 Length: 42 
Range 1: 1 to 42

Score:78.7 bits(42), Expect:1e-18, 
Identities:42/42(100%),  Gaps:0/42(0%), Strand: Plus/Plus

Query  1   AAGATTCTGCTCGTGAGCGTAATGGTATAAGCCTGCCTGACT  42
           ||||||||||||||||||||||||||||||||||||||||||
Sbjct  1   AAGATTCTGCTCGTGAGCGTAATGGTATAAGCCTGCCTGACT  42


Query #39: Repeat_39 Query ID: lcl|Query_17436 Length: 45

No significant similarity found.


Query #40: Repeat_40 Query ID: lcl|Query_17437 Length: 45

No significant similarity found.


Query #41: Repeat_41 Query ID: lcl|Query_17438 Length: 45

No significant similarity found.


Query #42: Repeat_42 Query ID: lcl|Query_17439 Length: 43

Sequences producing significant alignments:
                                                                  Max    Total Query   E   Per.                  
Description                                                       Score  Score cover Value Ident  Accession        
Repeat_171                                                        80.5   80.5  100%  3e-19 100.00 Query_17738      


Alignments:
>Repeat_171
Sequence ID: Query_17738 Length: 43 
Range 1: 1 to 43

Score:80.5 bits(43), Expect:3e-19, 
Identities:43/43(100%),  Gaps:0/43(0%), Strand: Plus/Minus

Query  1   CCCACGCATCTAACCAGCTCGCGTGGTTCACCGGTTCCACCGA  43
           |||||||||||||||||||||||||||||||||||||||||||
Sbjct  43  CCCACGCATCTAACCAGCTCGCGTGGTTCACCGGTTCCACCGA  1


Query #43: Repeat_43 Query ID: lcl|Query_17440 Length: 43

No significant similarity found.


Query #44: Repeat_44 Query ID: lcl|Query_17441 Length: 42

No significant similarity found.


Query #45: Repeat_45 Query ID: lcl|Query_17442 Length: 42

No significant similarity found.


Query #46: Repeat_46 Query ID: lcl|Query_17443 Length: 40

No significant similarity found.


Query #47: Repeat_47 Query ID: lcl|Query_17444 Length: 40

No significant similarity found.


Query #48: Repeat_48 Query ID: lcl|Query_17445 Length: 39

No significant similarity found.


Query #49: Repeat_49 Query ID: lcl|Query_17446 Length: 39

No significant similarity found.


Query #50: Repeat_50 Query ID: lcl|Query_17447 Length: 39

No significant similarity found.


Query #51: Repeat_51 Query ID: lcl|Query_17448 Length: 38

No significant similarity found.


Query #52: Repeat_52 Query ID: lcl|Query_17449 Length: 38

No significant similarity found.


Query #53: Repeat_53 Query ID: lcl|Query_17450 Length: 38

No significant similarity found.


Query #54: Repeat_54 Query ID: lcl|Query_17451 Length: 38

No significant similarity found.


Query #55: Repeat_55 Query ID: lcl|Query_17452 Length: 38

No significant similarity found.


Query #56: Repeat_56 Query ID: lcl|Query_17453 Length: 37

No significant similarity found.


Query #57: Repeat_57 Query ID: lcl|Query_17454 Length: 37

No significant similarity found.


Query #58: Repeat_58 Query ID: lcl|Query_17455 Length: 37

No significant similarity found.


Query #59: Repeat_59 Query ID: lcl|Query_17456 Length: 37

No significant similarity found.


Query #60: Repeat_60 Query ID: lcl|Query_17457 Length: 36

Sequences producing significant alignments:
                                                                  Max    Total Query   E   Per.                  
Description                                                       Score  Score cover Value Ident  Accession        
Repeat_233                                                        67.6   67.6  100%  2e-15 100.00 Query_17800      


Alignments:
>Repeat_233
Sequence ID: Query_17800 Length: 36 
Range 1: 1 to 36

Score:67.6 bits(36), Expect:2e-15, 
Identities:36/36(100%),  Gaps:0/36(0%), Strand: Plus/Minus

Query  1   GGCTAGCGCGCAATGGCTTTCTCTGATAGGGGCTCG  36
           ||||||||||||||||||||||||||||||||||||
Sbjct  36  GGCTAGCGCGCAATGGCTTTCTCTGATAGGGGCTCG  1


Query #61: Repeat_61 Query ID: lcl|Query_17458 Length: 36

No significant similarity found.


Query #62: Repeat_62 Query ID: lcl|Query_17459 Length: 36

Sequences producing significant alignments:
                                                                  Max    Total Query   E   Per.                  
Description                                                       Score  Score cover Value Ident  Accession        
Repeat_236                                                        67.6   67.6  100%  2e-15 100.00 Query_17803      


Alignments:
>Repeat_236
Sequence ID: Query_17803 Length: 36 
Range 1: 1 to 36

Score:67.6 bits(36), Expect:2e-15, 
Identities:36/36(100%),  Gaps:0/36(0%), Strand: Plus/Minus

Query  1   CCCACTAAAAAGAGCGATTGATAATCTCGATAACCT  36
           ||||||||||||||||||||||||||||||||||||
Sbjct  36  CCCACTAAAAAGAGCGATTGATAATCTCGATAACCT  1


Query #63: Repeat_63 Query ID: lcl|Query_17460 Length: 36

Sequences producing significant alignments:
                                                                  Max    Total Query   E   Per.                  
Description                                                       Score  Score cover Value Ident  Accession        
Repeat_232                                                        67.6   67.6  100%  2e-15 100.00 Query_17799      


Alignments:
>Repeat_232
Sequence ID: Query_17799 Length: 36 
Range 1: 1 to 36

Score:67.6 bits(36), Expect:2e-15, 
Identities:36/36(100%),  Gaps:0/36(0%), Strand: Plus/Minus

Query  1   TTGGAGAACTTCCAGCTATCAAGGAGACGAAAAGCT  36
           ||||||||||||||||||||||||||||||||||||
Sbjct  36  TTGGAGAACTTCCAGCTATCAAGGAGACGAAAAGCT  1


Query #64: Repeat_64 Query ID: lcl|Query_17461 Length: 35

No significant similarity found.


Query #65: Repeat_65 Query ID: lcl|Query_17462 Length: 35

No significant similarity found.


Query #66: Repeat_66 Query ID: lcl|Query_17463 Length: 35

No significant similarity found.


Query #67: Repeat_67 Query ID: lcl|Query_17464 Length: 35

No significant similarity found.


Query #68: Repeat_68 Query ID: lcl|Query_17465 Length: 34

Sequences producing significant alignments:
                                                                  Max    Total Query   E   Per.                  
Description                                                       Score  Score cover Value Ident  Accession        
Repeat_235                                                        63.9   63.9  100%  2e-14 100.00 Query_17802      


Alignments:
>Repeat_235
Sequence ID: Query_17802 Length: 36 
Range 1: 2 to 35

Score:63.9 bits(34), Expect:2e-14, 
Identities:34/34(100%),  Gaps:0/34(0%), Strand: Plus/Plus

Query  1   TCCTCTCCCTATGGTCGAGCTATATAAATAACCT  34
           ||||||||||||||||||||||||||||||||||
Sbjct  2   TCCTCTCCCTATGGTCGAGCTATATAAATAACCT  35


Query #69: Repeat_69 Query ID: lcl|Query_17466 Length: 34

No significant similarity found.


Query #70: Repeat_70 Query ID: lcl|Query_17467 Length: 33

Sequences producing significant alignments:
                                                                  Max    Total Query   E   Per.                  
Description                                                       Score  Score cover Value Ident  Accession        
Repeat_197                                                        54.7   54.7  87%   1e-11 100.00 Query_17764      


Alignments:
>Repeat_197
Sequence ID: Query_17764 Length: 40 
Range 1: 1 to 29

Score:54.7 bits(29), Expect:1e-11, 
Identities:29/29(100%),  Gaps:0/29(0%), Strand: Plus/Minus

Query  1   ACTTTGAGAAGAGAATCGTTGGTTTGACC  29
           |||||||||||||||||||||||||||||
Sbjct  29  ACTTTGAGAAGAGAATCGTTGGTTTGACC  1


Query #71: Repeat_71 Query ID: lcl|Query_17468 Length: 33

Sequences producing significant alignments:
                                                                  Max    Total Query   E   Per.                  
Description                                                       Score  Score cover Value Ident  Accession        
Repeat_269                                                        62.1   62.1  100%  7e-14 100.00 Query_17836      


Alignments:
>Repeat_269
Sequence ID: Query_17836 Length: 33 
Range 1: 1 to 33

Score:62.1 bits(33), Expect:7e-14, 
Identities:33/33(100%),  Gaps:0/33(0%), Strand: Plus/Plus

Query  1   CCTTGCCTGCATTAAGATTTAAAACTTGTCGTC  33
           |||||||||||||||||||||||||||||||||
Sbjct  1   CCTTGCCTGCATTAAGATTTAAAACTTGTCGTC  33


Query #72: Repeat_72 Query ID: lcl|Query_17469 Length: 33

No significant similarity found.


Query #73: Repeat_73 Query ID: lcl|Query_17470 Length: 33

No significant similarity found.


Query #74: Repeat_74 Query ID: lcl|Query_17471 Length: 33

No significant similarity found.


Query #75: Repeat_75 Query ID: lcl|Query_17472 Length: 33

No significant similarity found.


Query #76: Repeat_76 Query ID: lcl|Query_17473 Length: 32

No significant similarity found.


Query #77: Repeat_77 Query ID: lcl|Query_17474 Length: 32

No significant similarity found.


Query #78: Repeat_78 Query ID: lcl|Query_17475 Length: 32

No significant similarity found.


Query #79: Repeat_79 Query ID: lcl|Query_17476 Length: 32

No significant similarity found.


Query #80: Repeat_80 Query ID: lcl|Query_17477 Length: 32

No significant similarity found.


Query #81: Repeat_81 Query ID: lcl|Query_17478 Length: 32

No significant similarity found.


Query #82: Repeat_82 Query ID: lcl|Query_17479 Length: 32

No significant similarity found.


Query #83: Repeat_83 Query ID: lcl|Query_17480 Length: 31

No significant similarity found.


Query #84: Repeat_84 Query ID: lcl|Query_17481 Length: 31

No significant similarity found.


Query #85: Repeat_85 Query ID: lcl|Query_17482 Length: 31

No significant similarity found.


Query #86: Repeat_86 Query ID: lcl|Query_17483 Length: 31

No significant similarity found.


Query #87: Repeat_87 Query ID: lcl|Query_17484 Length: 31

No significant similarity found.


Query #88: Repeat_88 Query ID: lcl|Query_17485 Length: 31

Sequences producing significant alignments:
                                                                  Max    Total Query   E   Per.                  
Description                                                       Score  Score cover Value Ident  Accession        
Repeat_273                                                        58.4   58.4  100%  9e-13 100.00 Query_17840      


Alignments:
>Repeat_273
Sequence ID: Query_17840 Length: 33 
Range 1: 3 to 33

Score:58.4 bits(31), Expect:9e-13, 
Identities:31/31(100%),  Gaps:0/31(0%), Strand: Plus/Plus

Query  1   GCCCTGAATCAATCAAAAAGCTTATTGATTT  31
           |||||||||||||||||||||||||||||||
Sbjct  3   GCCCTGAATCAATCAAAAAGCTTATTGATTT  33


Query #89: Repeat_89 Query ID: lcl|Query_17486 Length: 31

No significant similarity found.


Query #90: Repeat_90 Query ID: lcl|Query_17487 Length: 30

Sequences producing significant alignments:
                                                                  Max    Total Query   E   Per.                  
Description                                                       Score  Score cover Value Ident  Accession        
Repeat_285                                                        56.5   56.5  100%  3e-12 100.00 Query_17852      
Repeat_280                                                        56.5   56.5  100%  3e-12 100.00 Query_17847      
Repeat_254                                                        56.5   56.5  100%  3e-12 100.00 Query_17821      
Repeat_138                                                        56.5   56.5  100%  3e-12 100.00 Query_17705      
Repeat_134                                                        56.5   56.5  100%  3e-12 100.00 Query_17701      
Repeat_26                                                         56.5   56.5  100%  3e-12 100.00 Query_17593      
Repeat_11                                                         56.5   56.5  100%  3e-12 100.00 Query_17578      
Repeat_2                                                          56.5   56.5  100%  3e-12 100.00 Query_17569      


Alignments:
>Repeat_285
Sequence ID: Query_17852 Length: 32 
Range 1: 1 to 30

Score:56.5 bits(30), Expect:3e-12, 
Identities:30/30(100%),  Gaps:0/30(0%), Strand: Plus/Minus

Query  1   GCTTTGTTCTATAGTAAGGGGCCTTTTCTT  30
           ||||||||||||||||||||||||||||||
Sbjct  30  GCTTTGTTCTATAGTAAGGGGCCTTTTCTT  1


>Repeat_280
Sequence ID: Query_17847 Length: 32 
Range 1: 1 to 30

Score:56.5 bits(30), Expect:3e-12, 
Identities:30/30(100%),  Gaps:0/30(0%), Strand: Plus/Minus

Query  1   GCTTTGTTCTATAGTAAGGGGCCTTTTCTT  30
           ||||||||||||||||||||||||||||||
Sbjct  30  GCTTTGTTCTATAGTAAGGGGCCTTTTCTT  1


>Repeat_254
Sequence ID: Query_17821 Length: 34 
Range 1: 3 to 32

Score:56.5 bits(30), Expect:3e-12, 
Identities:30/30(100%),  Gaps:0/30(0%), Strand: Plus/Minus

Query  1   GCTTTGTTCTATAGTAAGGGGCCTTTTCTT  30
           ||||||||||||||||||||||||||||||
Sbjct  32  GCTTTGTTCTATAGTAAGGGGCCTTTTCTT  3


>Repeat_138
Sequence ID: Query_17705 Length: 49 
Range 1: 18 to 47

Score:56.5 bits(30), Expect:3e-12, 
Identities:30/30(100%),  Gaps:0/30(0%), Strand: Plus/Minus

Query  1   GCTTTGTTCTATAGTAAGGGGCCTTTTCTT  30
           ||||||||||||||||||||||||||||||
Sbjct  47  GCTTTGTTCTATAGTAAGGGGCCTTTTCTT  18


>Repeat_134
Sequence ID: Query_17701 Length: 50 
Range 1: 1 to 30

Score:56.5 bits(30), Expect:3e-12, 
Identities:30/30(100%),  Gaps:0/30(0%), Strand: Plus/Minus

Query  1   GCTTTGTTCTATAGTAAGGGGCCTTTTCTT  30
           ||||||||||||||||||||||||||||||
Sbjct  30  GCTTTGTTCTATAGTAAGGGGCCTTTTCTT  1


>Repeat_26
Sequence ID: Query_17593 Length: 90 
Range 1: 1 to 30

Score:56.5 bits(30), Expect:3e-12, 
Identities:30/30(100%),  Gaps:0/30(0%), Strand: Plus/Minus

Query  1   GCTTTGTTCTATAGTAAGGGGCCTTTTCTT  30
           ||||||||||||||||||||||||||||||
Sbjct  30  GCTTTGTTCTATAGTAAGGGGCCTTTTCTT  1


>Repeat_11
Sequence ID: Query_17578 Length: 136 
Range 1: 1 to 30

Score:56.5 bits(30), Expect:3e-12, 
Identities:30/30(100%),  Gaps:0/30(0%), Strand: Plus/Minus

Query  1   GCTTTGTTCTATAGTAAGGGGCCTTTTCTT  30
           ||||||||||||||||||||||||||||||
Sbjct  30  GCTTTGTTCTATAGTAAGGGGCCTTTTCTT  1


>Repeat_2
Sequence ID: Query_17569 Length: 390 
Range 1: 21 to 50

Score:56.5 bits(30), Expect:3e-12, 
Identities:30/30(100%),  Gaps:0/30(0%), Strand: Plus/Plus

Query  1   GCTTTGTTCTATAGTAAGGGGCCTTTTCTT  30
           ||||||||||||||||||||||||||||||
Sbjct  21  GCTTTGTTCTATAGTAAGGGGCCTTTTCTT  50


Query #91: Repeat_91 Query ID: lcl|Query_17488 Length: 30

No significant similarity found.


Query #92: Repeat_92 Query ID: lcl|Query_17489 Length: 30

No significant similarity found.


Query #93: Repeat_93 Query ID: lcl|Query_17490 Length: 30

No significant similarity found.


Query #94: Repeat_94 Query ID: lcl|Query_17491 Length: 30

No significant similarity found.


Query #95: Repeat_95 Query ID: lcl|Query_17492 Length: 30

No significant similarity found.


Query #96: Repeat_96 Query ID: lcl|Query_17493 Length: 29

No significant similarity found.


Query #97: Repeat_97 Query ID: lcl|Query_17494 Length: 29

No significant similarity found.


Query #98: Repeat_98 Query ID: lcl|Query_17495 Length: 29

No significant similarity found.


Query #99: Repeat_99 Query ID: lcl|Query_17496 Length: 29

No significant similarity found.


Query #100: Repeat_100 Query ID: lcl|Query_17497 Length: 29

No significant similarity found.


Query #101: Repeat_101 Query ID: lcl|Query_17498 Length: 29

No significant similarity found.


Query #102: Repeat_102 Query ID: lcl|Query_17499 Length: 29

No significant similarity found.


Query #103: Repeat_103 Query ID: lcl|Query_17500 Length: 28

No significant similarity found.


Query #104: Repeat_104 Query ID: lcl|Query_17501 Length: 28

No significant similarity found.


Query #105: Repeat_105 Query ID: lcl|Query_17502 Length: 28

No significant similarity found.


Query #106: Repeat_106 Query ID: lcl|Query_17503 Length: 28

No significant similarity found.


Query #107: Repeat_107 Query ID: lcl|Query_17504 Length: 28

No significant similarity found.


Query #108: Repeat_108 Query ID: lcl|Query_17505 Length: 28

No significant similarity found.


Query #109: Repeat_109 Query ID: lcl|Query_17506 Length: 28

No significant similarity found.


Query #110: Repeat_110 Query ID: lcl|Query_17507 Length: 28

No significant similarity found.


Query #111: Repeat_111 Query ID: lcl|Query_17508 Length: 28

No significant similarity found.


Query #112: Repeat_112 Query ID: lcl|Query_17509 Length: 28

No significant similarity found.


Query #113: Repeat_113 Query ID: lcl|Query_17510 Length: 28

No significant similarity found.


Query #114: Repeat_114 Query ID: lcl|Query_17511 Length: 28

No significant similarity found.


Query #115: Repeat_115 Query ID: lcl|Query_17512 Length: 27

No significant similarity found.


Query #116: Repeat_116 Query ID: lcl|Query_17513 Length: 27

No significant similarity found.


Query #117: Repeat_117 Query ID: lcl|Query_17514 Length: 27

No significant similarity found.


Query #118: Repeat_118 Query ID: lcl|Query_17515 Length: 27

No significant similarity found.


Query #119: Repeat_119 Query ID: lcl|Query_17516 Length: 27

No significant similarity found.


Query #120: Repeat_120 Query ID: lcl|Query_17517 Length: 27

No significant similarity found.


Query #121: Repeat_121 Query ID: lcl|Query_17518 Length: 27

No significant similarity found.


Query #122: Repeat_122 Query ID: lcl|Query_17519 Length: 27

No significant similarity found.


Query #123: Repeat_123 Query ID: lcl|Query_17520 Length: 26

No significant similarity found.


Query #124: Repeat_124 Query ID: lcl|Query_17521 Length: 26

No significant similarity found.


Query #125: Repeat_125 Query ID: lcl|Query_17522 Length: 26

No significant similarity found.


Query #126: Repeat_126 Query ID: lcl|Query_17523 Length: 26

No significant similarity found.


Query #127: Repeat_127 Query ID: lcl|Query_17524 Length: 26

No significant similarity found.


Query #128: Repeat_128 Query ID: lcl|Query_17525 Length: 26

No significant similarity found.


Query #129: Repeat_129 Query ID: lcl|Query_17526 Length: 26

No significant similarity found.


Query #130: Repeat_130 Query ID: lcl|Query_17527 Length: 26

No significant similarity found.


Query #131: Repeat_131 Query ID: lcl|Query_17528 Length: 26

No significant similarity found.


Query #132: Repeat_132 Query ID: lcl|Query_17529 Length: 26

No significant similarity found.


Query #133: Repeat_133 Query ID: lcl|Query_17530 Length: 26

No significant similarity found.


Query #134: Repeat_134 Query ID: lcl|Query_17531 Length: 26

No significant similarity found.


Query #135: Repeat_135 Query ID: lcl|Query_17532 Length: 26

No significant similarity found.


Query #136: Repeat_136 Query ID: lcl|Query_17533 Length: 26

No significant similarity found.


Query #137: Repeat_137 Query ID: lcl|Query_17534 Length: 26

No significant similarity found.


Query #138: Repeat_138 Query ID: lcl|Query_17535 Length: 26

No significant similarity found.


Query #139: Repeat_139 Query ID: lcl|Query_17536 Length: 26

No significant similarity found.


Query #140: Repeat_140 Query ID: lcl|Query_17537 Length: 26

No significant similarity found.


Query #141: Repeat_141 Query ID: lcl|Query_17538 Length: 26

No significant similarity found.


Query #142: Repeat_142 Query ID: lcl|Query_17539 Length: 25

No significant similarity found.


Query #143: Repeat_143 Query ID: lcl|Query_17540 Length: 25

No significant similarity found.


Query #144: Repeat_144 Query ID: lcl|Query_17541 Length: 25

No significant similarity found.


Query #145: Repeat_145 Query ID: lcl|Query_17542 Length: 25

No significant similarity found.


Query #146: Repeat_146 Query ID: lcl|Query_17543 Length: 25

No significant similarity found.


Query #147: Repeat_147 Query ID: lcl|Query_17544 Length: 25

No significant similarity found.


Query #148: Repeat_148 Query ID: lcl|Query_17545 Length: 25

No significant similarity found.


Query #149: Repeat_149 Query ID: lcl|Query_17546 Length: 25

No significant similarity found.


Query #150: Repeat_150 Query ID: lcl|Query_17547 Length: 25

No significant similarity found.


Query #151: Repeat_151 Query ID: lcl|Query_17548 Length: 25

No significant similarity found.


Query #152: Repeat_152 Query ID: lcl|Query_17549 Length: 25

No significant similarity found.


Query #153: Repeat_153 Query ID: lcl|Query_17550 Length: 25

No significant similarity found.


Query #154: Repeat_154 Query ID: lcl|Query_17551 Length: 25

No significant similarity found.


Query #155: Repeat_155 Query ID: lcl|Query_17552 Length: 24

No significant similarity found.


Query #156: Repeat_156 Query ID: lcl|Query_17553 Length: 24

No significant similarity found.


Query #157: Repeat_157 Query ID: lcl|Query_17554 Length: 24

No significant similarity found.


Query #158: Repeat_158 Query ID: lcl|Query_17555 Length: 24

No significant similarity found.


Query #159: Repeat_159 Query ID: lcl|Query_17556 Length: 24

No significant similarity found.


Query #160: Repeat_160 Query ID: lcl|Query_17557 Length: 24

No significant similarity found.


Query #161: Repeat_161 Query ID: lcl|Query_17558 Length: 24

No significant similarity found.


Query #162: Repeat_162 Query ID: lcl|Query_17559 Length: 24

No significant similarity found.


Query #163: Repeat_163 Query ID: lcl|Query_17560 Length: 24

No significant similarity found.


Query #164: Repeat_164 Query ID: lcl|Query_17561 Length: 24

No significant similarity found.


Query #165: Repeat_165 Query ID: lcl|Query_17562 Length: 24

No significant similarity found.


Query #166: Repeat_166 Query ID: lcl|Query_17563 Length: 24

No significant similarity found.


Query #167: Repeat_167 Query ID: lcl|Query_17564 Length: 24

No significant similarity found.


Query #168: Repeat_168 Query ID: lcl|Query_17565 Length: 24

No significant similarity found.


Query #169: Repeat_169 Query ID: lcl|Query_17566 Length: 24

No significant similarity found.


		
