# Supplementary material for: Mitochondrial Genome of Fagus sylvatica L. as a Source for Taxonomic Marker Development in the Fagales
Source: Plants (Basel). 2020 Sep 27;9(10):1274. doi: 10.3390/plants9101274 (PMC7650814; doi:10.3390/plants9101274)
Supplement: Supplementary file 1 [file plants-09-01274-s001.zip › Supplementals/Table_S1.xlsx]

## Sheet: Fagus_sylvatica_MT446430
Repeat_ID	Repeat_length_in_bp	Repeat_start	Repeat_stop	Repeat_on_strand
Repeat_1	918	261869	262786	plus
Repeat_1	918	504715	503798	minus
Repeat_2	316	51194	51509	plus
Repeat_2	316	344786	345101	plus
Repeat_3	168	359049	359216	plus
Repeat_3	168	423625	423792	plus
Repeat_4	140	201472	201611	plus
Repeat_4	140	257450	257589	plus
Repeat_5	120	100047	100166	plus
Repeat_5	120	191051	191170	plus
Repeat_6	116	190863	190978	plus
Repeat_6	116	423850	423735	minus
Repeat_7	110	59457	59566	plus
Repeat_7	110	359335	359226	minus
Repeat_8	106	25463	25568	plus
Repeat_8	106	226811	226916	plus
Repeat_9	105	355224	355328	plus
Repeat_9	105	431047	431151	plus
Repeat_10	85	180088	180172	plus
Repeat_10	85	460364	460280	minus
Repeat_11	81	178322	178402	plus
Repeat_11	81	210071	210151	plus
Repeat_12	80	396498	396577	plus
Repeat_12	80	460409	460330	minus
Repeat_13	78	33628	33705	plus
Repeat_13	78	431156	431079	minus
Repeat_14	77	414094	414170	plus
Repeat_14	77	414157	414233	plus
Repeat_15	75	180125	180199	plus
Repeat_15	75	396580	396654	plus
Repeat_16	75	134743	134817	plus
Repeat_16	75	420501	420575	plus
Repeat_17	73	33633	33705	plus
Repeat_17	73	355328	355256	minus
Repeat_17	73	431151	431079	minus
Repeat_18	68	107742	107809	plus
Repeat_18	68	343043	343110	plus
Repeat_19	67	239573	239639	plus
Repeat_19	67	501139	501073	minus
Repeat_20	65	335566	335630	plus
Repeat_20	65	449179	449243	plus
Repeat_21	64	147912	147975	plus
Repeat_21	64	182966	182903	minus
Repeat_22	64	104031	104094	plus
Repeat_22	64	409720	409783	plus
Repeat_23	64	12851	12914	plus
Repeat_23	64	134324	134387	plus
Repeat_24	63	69847	69909	plus
Repeat_24	63	357364	357426	plus
Repeat_25	61	128302	128362	plus
Repeat_25	61	232355	232415	plus
Repeat_26	59	309410	309468	plus
Repeat_26	59	339266	339208	minus
Repeat_27	58	190921	190978	plus
Repeat_27	58	359216	359159	minus
Repeat_27	58	423792	423735	minus
Repeat_28	58	179882	179939	plus
Repeat_28	58	460540	460483	minus
Repeat_29	57	428769	428825	plus
Repeat_29	57	463040	463096	plus
Repeat_30	56	67239	67294	plus
Repeat_30	56	91571	91516	minus
Repeat_31	53	257402	257454	plus
Repeat_31	53	405763	405711	minus
Repeat_32	52	73982	74033	plus
Repeat_32	52	333099	333150	plus
Repeat_33	49	132062	132110	plus
Repeat_33	49	429226	429274	plus
Repeat_34	48	180125	180172	plus
Repeat_34	48	396580	396627	plus
Repeat_34	48	460327	460280	minus
Repeat_35	47	49567	49613	plus
Repeat_35	47	247535	247489	minus
Repeat_36	47	13156	13202	plus
Repeat_36	47	485979	485933	minus
Repeat_37	45	342723	342767	plus
Repeat_37	45	463079	463035	minus
Repeat_38	45	312330	312374	plus
Repeat_38	45	488222	488266	plus
Repeat_39	45	141363	141407	plus
Repeat_39	45	223395	223439	plus
Repeat_40	45	36185	36229	plus
Repeat_40	45	472295	472251	minus
Repeat_41	45	24701	24745	plus
Repeat_41	45	376881	376925	plus
Repeat_42	43	246704	246746	plus
Repeat_42	43	366483	366441	minus
Repeat_43	43	198165	198207	plus
Repeat_43	43	270051	270093	plus
Repeat_44	42	276786	276827	plus
Repeat_44	42	299794	299835	plus
Repeat_45	42	49350	49391	plus
Repeat_45	42	345256	345297	plus
Repeat_46	40	342723	342762	plus
Repeat_46	40	428808	428769	minus
Repeat_46	40	463079	463040	minus
Repeat_47	40	104082	104121	plus
Repeat_47	40	322235	322196	minus
Repeat_48	39	134357	134395	plus
Repeat_48	39	364552	364514	minus
Repeat_49	39	125310	125348	plus
Repeat_49	39	168682	168644	minus
Repeat_50	39	33613	33651	plus
Repeat_50	39	463019	463057	plus
Repeat_51	38	330236	330273	plus
Repeat_51	38	355384	355421	plus
Repeat_52	38	190301	190338	plus
Repeat_52	38	423935	423898	minus
Repeat_53	38	189927	189964	plus
Repeat_53	38	384195	384158	minus
Repeat_54	38	51542	51579	plus
Repeat_54	38	345130	345167	plus
Repeat_55	38	49151	49188	plus
Repeat_55	38	246010	246047	plus
Repeat_56	37	383197	383233	plus
Repeat_56	37	384026	383990	minus
Repeat_57	37	246319	246355	plus
Repeat_57	37	462982	463018	plus
Repeat_58	37	99920	99956	plus
Repeat_58	37	216819	216783	minus
Repeat_59	37	49980	50016	plus
Repeat_59	37	83953	83989	plus
Repeat_60	36	355531	355566	plus
Repeat_60	36	427692	427727	plus
Repeat_61	36	188820	188855	plus
Repeat_61	36	228482	228447	minus
Repeat_62	36	130610	130645	plus
Repeat_62	36	395926	395961	plus
Repeat_63	36	43811	43846	plus
Repeat_63	36	117745	117780	plus
Repeat_64	35	287071	287105	plus
Repeat_64	35	364392	364426	plus
Repeat_65	35	246521	246555	plus
Repeat_65	35	355256	355222	minus
Repeat_66	35	180088	180122	plus
Repeat_66	35	396543	396577	plus
Repeat_66	35	460364	460330	minus
Repeat_67	35	134247	134281	plus
Repeat_67	35	364638	364604	minus
Repeat_68	34	90758	90791	plus
Repeat_68	34	309764	309797	plus
Repeat_69	34	39066	39099	plus
Repeat_69	34	49498	49465	minus
Repeat_70	33	395637	395669	plus
Repeat_70	33	434701	434733	plus
Repeat_71	33	342917	342949	plus
Repeat_71	33	344185	344153	minus
Repeat_72	33	246521	246553	plus
Repeat_72	33	355256	355224	minus
Repeat_72	33	431079	431047	minus
Repeat_73	33	163033	163065	plus
Repeat_73	33	163054	163086	plus
Repeat_74	33	115711	115743	plus
Repeat_74	33	159558	159590	plus
Repeat_75	33	24424	24456	plus
Repeat_75	33	452398	452430	plus
Repeat_76	32	246339	246370	plus
Repeat_76	32	431188	431157	minus
Repeat_77	32	183786	183817	plus
Repeat_77	32	412226	412257	plus
Repeat_78	32	180185	180216	plus
Repeat_78	32	260664	260633	minus
Repeat_79	32	114349	114380	plus
Repeat_79	32	244126	244157	plus
Repeat_80	32	85118	85149	plus
Repeat_80	32	245196	245165	minus
Repeat_81	32	50504	50535	plus
Repeat_81	32	134275	134244	minus
Repeat_82	32	2618	2649	plus
Repeat_82	32	368439	368408	minus
Repeat_83	31	260663	260693	plus
Repeat_83	31	460272	460302	plus
Repeat_84	31	130211	130241	plus
Repeat_84	31	135370	135400	plus
Repeat_85	31	59454	59484	plus
Repeat_85	31	420602	420572	minus
Repeat_86	31	50402	50432	plus
Repeat_86	31	364504	364534	plus
Repeat_87	31	41602	41632	plus
Repeat_87	31	286372	286342	minus
Repeat_88	31	32269	32299	plus
Repeat_88	31	178105	178135	plus
Repeat_89	31	12884	12914	plus
Repeat_89	31	134357	134387	plus
Repeat_89	31	364552	364522	minus
Repeat_90	30	428831	428860	plus
Repeat_90	30	463102	463131	plus
Repeat_91	30	358034	358063	plus
Repeat_91	30	358091	358120	plus
Repeat_92	30	179841	179870	plus
Repeat_92	30	460581	460552	minus
Repeat_93	30	134396	134425	plus
Repeat_93	30	364505	364476	minus
Repeat_94	30	85610	85639	plus
Repeat_94	30	237415	237386	minus
Repeat_95	30	81353	81382	plus
Repeat_95	30	486093	486122	plus
Repeat_96	29	363801	363829	plus
Repeat_96	29	428683	428655	minus
Repeat_97	29	246322	246350	plus
Repeat_97	29	462985	463013	plus
Repeat_97	29	487314	487286	minus
Repeat_98	29	115775	115803	plus
Repeat_98	29	159621	159649	plus
Repeat_99	29	85050	85078	plus
Repeat_99	29	427044	427072	plus
Repeat_100	29	82275	82303	plus
Repeat_100	29	410908	410936	plus
Repeat_101	29	69911	69939	plus
Repeat_101	29	357428	357456	plus
Repeat_102	29	50504	50532	plus
Repeat_102	29	134275	134247	minus
Repeat_102	29	364610	364638	plus
Repeat_103	28	427548	427575	plus
Repeat_103	28	489650	489623	minus
Repeat_104	28	378246	378273	plus
Repeat_104	28	428767	428740	minus
Repeat_105	28	59484	59457	minus
Repeat_105	28	359308	359335	plus
Repeat_105	28	420572	420599	plus
Repeat_106	28	356755	356782	plus
Repeat_106	28	395946	395919	minus
Repeat_107	28	246373	246400	plus
Repeat_107	28	463034	463061	plus
Repeat_108	28	246369	246396	plus
Repeat_108	28	431160	431133	minus
Repeat_109	28	240920	240947	plus
Repeat_109	28	240943	240970	plus
Repeat_110	28	214544	214571	plus
Repeat_110	28	485995	486022	plus
Repeat_111	28	49407	49434	plus
Repeat_111	28	420368	420395	plus
Repeat_112	28	30632	30659	plus
Repeat_112	28	320985	321012	plus
Repeat_113	28	6462	6489	plus
Repeat_113	28	280580	280553	minus
Repeat_114	28	6105	6132	plus
Repeat_114	28	140791	140764	minus
Repeat_115	27	410080	410106	plus
Repeat_115	27	476336	476362	plus
Repeat_116	27	396629	396655	plus
Repeat_116	27	460278	460252	minus
Repeat_117	27	342729	342755	plus
Repeat_117	27	427487	427513	plus
Repeat_117	27	428802	428776	minus
Repeat_117	27	463073	463047	minus
Repeat_118	27	246374	246400	plus
Repeat_118	27	342767	342741	minus
Repeat_118	27	463035	463061	plus
Repeat_119	27	235912	235938	plus
Repeat_119	27	300132	300158	plus
Repeat_120	27	214711	214737	plus
Repeat_120	27	317519	317545	plus
Repeat_121	27	190457	190483	plus
Repeat_121	27	190478	190504	plus
Repeat_122	27	124092	124118	plus
Repeat_122	27	228446	228420	minus
Repeat_123	26	475194	475219	plus
Repeat_123	26	494005	493980	minus
Repeat_124	26	465412	465437	plus
Repeat_124	26	465437	465412	minus
Repeat_125	26	417086	417111	plus
Repeat_125	26	419518	419493	minus
Repeat_126	26	381675	381700	plus
Repeat_126	26	409592	409567	minus
Repeat_127	26	334691	334716	plus
Repeat_127	26	365648	365623	minus
Repeat_128	26	330344	330369	plus
Repeat_128	26	466738	466713	minus
Repeat_129	26	285896	285921	plus
Repeat_129	26	285921	285896	minus
Repeat_130	26	271405	271430	plus
Repeat_130	26	486059	486034	minus
Repeat_131	26	237547	237572	plus
Repeat_131	26	347412	347387	minus
Repeat_132	26	180174	180199	plus
Repeat_132	26	396629	396654	plus
Repeat_132	26	460278	460253	minus
Repeat_133	26	178377	178402	plus
Repeat_133	26	210126	210151	plus
Repeat_133	26	314362	314387	plus
Repeat_134	26	164291	164316	plus
Repeat_134	26	227983	227958	minus
Repeat_135	26	139522	139547	plus
Repeat_135	26	413708	413733	plus
Repeat_136	26	135871	135896	plus
Repeat_136	26	400095	400070	minus
Repeat_137	26	110610	110635	plus
Repeat_137	26	376986	377011	plus
Repeat_138	26	85081	85106	plus
Repeat_138	26	427075	427100	plus
Repeat_139	26	47456	47481	plus
Repeat_139	26	310212	310187	minus
Repeat_140	26	33110	33135	plus
Repeat_140	26	135220	135245	plus
Repeat_141	26	5592	5617	plus
Repeat_141	26	27192	27167	minus
Repeat_142	25	455871	455895	plus
Repeat_142	25	490798	490774	minus
Repeat_143	25	399282	399306	plus
Repeat_143	25	449281	449305	plus
Repeat_144	25	311392	311416	plus
Repeat_144	25	487243	487267	plus
Repeat_145	25	199295	199319	plus
Repeat_145	25	428871	428895	plus
Repeat_146	25	199240	199264	plus
Repeat_146	25	431168	431144	minus
Repeat_147	25	179993	180017	plus
Repeat_147	25	460429	460405	minus
Repeat_148	25	177115	177139	plus
Repeat_148	25	489449	489425	minus
Repeat_149	25	163550	163574	plus
Repeat_149	25	274255	274279	plus
Repeat_150	25	146094	146118	plus
Repeat_150	25	271218	271242	plus
Repeat_151	25	124089	124113	plus
Repeat_151	25	188850	188874	plus
Repeat_152	25	119012	119036	plus
Repeat_152	25	490421	490397	minus
Repeat_153	25	73147	73171	plus
Repeat_153	25	128586	128562	minus
Repeat_154	25	9009	9033	plus
Repeat_154	25	156918	156894	minus
Repeat_155	24	33651	33628	minus
Repeat_155	24	246396	246373	minus
Repeat_155	24	431133	431156	plus
Repeat_155	24	463057	463034	minus
Repeat_156	24	428167	428190	plus
Repeat_156	24	428189	428212	plus
Repeat_157	24	313867	313890	plus
Repeat_157	24	421468	421491	plus
Repeat_158	24	312985	313008	plus
Repeat_158	24	380317	380294	minus
Repeat_159	24	262021	262044	plus
Repeat_159	24	503627	503604	minus
Repeat_159	24	504563	504540	minus
Repeat_160	24	198190	198213	plus
Repeat_160	24	424005	423982	minus
Repeat_161	24	156908	156931	plus
Repeat_161	24	377684	377707	plus
Repeat_162	24	124447	124470	plus
Repeat_162	24	482626	482603	minus
Repeat_163	24	124389	124412	plus
Repeat_163	24	274651	274628	minus
Repeat_164	24	106906	106929	plus
Repeat_164	24	385177	385154	minus
Repeat_165	24	76210	76233	plus
Repeat_165	24	486027	486004	minus
Repeat_166	24	59211	59234	plus
Repeat_166	24	323789	323766	minus
Repeat_167	24	52367	52390	plus
Repeat_167	24	92602	92579	minus
Repeat_168	24	33628	33651	plus
Repeat_168	24	246373	246396	plus
Repeat_168	24	431156	431133	minus
Repeat_168	24	463034	463057	plus
Repeat_169	24	4992	5015	plus
Repeat_169	24	292686	292709	plus

## Sheet: Quercus_variabilis_MN199236.1
Repeat_ID	Repeat_length_in_bp	Repeat_start	Repeat_stop	Repeat_on_strand
Repeat_1	17304	37892	55195	plus
Repeat_1	17304	412886	395583	minus
Repeat_2	1962	1	1962	plus
Repeat_2	1962	37891	35930	minus
Repeat_3	649	1964	2612	plus
Repeat_3	649	35928	35280	minus
Repeat_4	161	12944	13104	plus
Repeat_4	161	199884	199724	minus
Repeat_5	128	11488	11615	plus
Repeat_5	128	314439	314312	minus
Repeat_6	119	46323	46441	plus
Repeat_6	119	348261	348379	plus
Repeat_6	119	404455	404337	minus
Repeat_7	113	348890	349002	plus
Repeat_7	113	360594	360706	plus
Repeat_8	112	118754	118865	plus
Repeat_8	112	278980	278869	minus
Repeat_9	93	176542	176634	plus
Repeat_9	93	208780	208872	plus
Repeat_10	88	9420	9507	plus
Repeat_10	88	76389	76302	minus
Repeat_11	84	303732	303815	plus
Repeat_11	84	347241	347324	plus
Repeat_12	81	11423	11503	plus
Repeat_12	81	248225	248145	minus
Repeat_13	77	348812	348888	plus
Repeat_13	77	360516	360592	plus
Repeat_14	69	164575	164643	plus
Repeat_14	69	239017	238949	minus
Repeat_15	69	44994	45062	plus
Repeat_15	69	118860	118792	minus
Repeat_15	69	278874	278942	plus
Repeat_15	69	405784	405716	minus
Repeat_16	63	30626	30688	plus
Repeat_16	63	364962	364900	minus
Repeat_17	58	65284	65341	plus
Repeat_17	58	370575	370518	minus
Repeat_18	48	182713	182760	plus
Repeat_18	48	239456	239409	minus
Repeat_19	47	46443	46489	plus
Repeat_19	47	348381	348427	plus
Repeat_19	47	404335	404289	minus
Repeat_20	46	106252	106297	plus
Repeat_20	46	316583	316628	plus
Repeat_21	46	54968	55013	plus
Repeat_21	46	258357	258402	plus
Repeat_21	46	395810	395765	minus
Repeat_22	45	115808	115852	plus
Repeat_22	45	191537	191581	plus
Repeat_23	45	64512	64556	plus
Repeat_23	45	207869	207913	plus
Repeat_24	45	2548	2592	plus
Repeat_24	45	35344	35300	minus
Repeat_24	45	304349	304305	minus
Repeat_25	43	200831	200873	plus
Repeat_25	43	302911	302869	minus
Repeat_26	43	107699	107741	plus
Repeat_26	43	163991	163949	minus
Repeat_27	42	96962	97003	plus
Repeat_27	42	293735	293694	minus
Repeat_28	42	16801	16842	plus
Repeat_28	42	219401	219360	minus
Repeat_29	42	14793	14834	plus
Repeat_29	42	366795	366754	minus
Repeat_30	41	184626	184666	plus
Repeat_30	41	188040	188000	minus
Repeat_31	40	200015	200054	plus
Repeat_31	40	279594	279633	plus
Repeat_32	40	34998	35037	plus
Repeat_32	40	303854	303893	plus
Repeat_33	40	23450	23489	plus
Repeat_33	40	208963	209002	plus
Repeat_34	38	275036	275073	plus
Repeat_34	38	275073	275036	minus
Repeat_35	35	163662	163696	plus
Repeat_35	35	275409	275375	minus
Repeat_36	35	98998	99032	plus
Repeat_36	35	231449	231483	plus
Repeat_37	35	79697	79731	plus
Repeat_37	35	368470	368504	plus
Repeat_38	35	11617	11651	plus
Repeat_38	35	314310	314276	minus
Repeat_39	34	177468	177501	plus
Repeat_39	34	286075	286108	plus
Repeat_40	34	162100	162133	plus
Repeat_40	34	337069	337036	minus
Repeat_41	34	76268	76301	plus
Repeat_41	34	148556	148589	plus
Repeat_42	34	12909	12942	plus
Repeat_42	34	199919	199886	minus
Repeat_43	33	183361	183393	plus
Repeat_43	33	184527	184495	minus
Repeat_44	33	44827	44859	plus
Repeat_44	33	317171	317139	minus
Repeat_44	33	405951	405919	minus
Repeat_45	33	15713	15745	plus
Repeat_45	33	71285	71253	minus
Repeat_46	32	44915	44946	plus
Repeat_46	32	364944	364975	plus
Repeat_46	32	405863	405832	minus
Repeat_47	31	228870	228900	plus
Repeat_47	31	250897	250867	minus
Repeat_48	31	223524	223554	plus
Repeat_48	31	364814	364844	plus
Repeat_49	31	103968	103998	plus
Repeat_49	31	336738	336768	plus
Repeat_50	31	55180	55210	plus
Repeat_50	31	395555	395585	plus
Repeat_51	29	256933	256961	plus
Repeat_51	29	380826	380798	minus
Repeat_52	29	230719	230747	plus
Repeat_52	29	392248	392220	minus
Repeat_53	29	206565	206593	plus
Repeat_53	29	207402	207374	minus
Repeat_54	29	118852	118880	plus
Repeat_54	29	302444	302416	minus
Repeat_55	28	223609	223636	plus
Repeat_55	28	266791	266764	minus
Repeat_56	28	207383	207410	plus
Repeat_56	28	302420	302447	plus
Repeat_57	28	205406	205433	plus
Repeat_57	28	293091	293118	plus
Repeat_58	28	202793	202820	plus
Repeat_58	28	246776	246803	plus
Repeat_59	28	188672	188699	plus
Repeat_59	28	246551	246578	plus
Repeat_60	28	164922	164949	plus
Repeat_60	28	205288	205261	minus
Repeat_61	28	156317	156344	plus
Repeat_61	28	338747	338720	minus
Repeat_62	28	121631	121658	plus
Repeat_62	28	381325	381352	plus
Repeat_63	28	77958	77985	plus
Repeat_63	28	264925	264898	minus
Repeat_64	28	61630	61657	plus
Repeat_64	28	155782	155809	plus
Repeat_65	28	55008	55035	plus
Repeat_65	28	224564	224537	minus
Repeat_65	28	395770	395743	minus
Repeat_66	28	44889	44916	plus
Repeat_66	28	318024	318051	plus
Repeat_66	28	405889	405862	minus
Repeat_67	28	14531	14558	plus
Repeat_67	28	367003	366976	minus
Repeat_68	28	9399	9426	plus
Repeat_68	28	9506	9479	minus
Repeat_68	28	76303	76330	plus
Repeat_69	27	366108	366134	plus
Repeat_69	27	373224	373250	plus
Repeat_70	27	327697	327723	plus
Repeat_70	27	327742	327768	plus
Repeat_71	27	302566	302592	plus
Repeat_71	27	364801	364775	minus
Repeat_72	27	295959	295985	plus
Repeat_72	27	349448	349474	plus
Repeat_73	27	222138	222164	plus
Repeat_73	27	222879	222905	plus
Repeat_74	27	185642	185668	plus
Repeat_74	27	367882	367908	plus
Repeat_75	27	123686	123712	plus
Repeat_75	27	330225	330199	minus
Repeat_76	27	103638	103664	plus
Repeat_76	27	366396	366422	plus
Repeat_77	27	86664	86690	plus
Repeat_77	27	198059	198085	plus
Repeat_78	27	62055	62081	plus
Repeat_78	27	62369	62395	plus
Repeat_79	27	31171	31197	plus
Repeat_79	27	316988	317014	plus
Repeat_80	26	348983	349008	plus
Repeat_80	26	360405	360380	minus
Repeat_81	26	239457	239482	plus
Repeat_81	26	301286	301261	minus
Repeat_82	26	123716	123741	plus
Repeat_82	26	330200	330175	minus
Repeat_83	26	120374	120399	plus
Repeat_83	26	350066	350041	minus
Repeat_84	26	98205	98230	plus
Repeat_84	26	391839	391814	minus
Repeat_85	26	56616	56641	plus
Repeat_85	26	326604	326629	plus
Repeat_86	26	55285	55310	plus
Repeat_86	26	243614	243639	plus
Repeat_87	26	45006	45031	plus
Repeat_87	26	118848	118823	minus
Repeat_87	26	207554	207529	minus
Repeat_87	26	278886	278911	plus
Repeat_87	26	405772	405747	minus
Repeat_88	25	278995	279019	plus
Repeat_88	25	362408	362432	plus
Repeat_89	25	256954	256978	plus
Repeat_89	25	380753	380777	plus
Repeat_90	25	156081	156105	plus
Repeat_90	25	280463	280487	plus
Repeat_91	25	143897	143921	plus
Repeat_91	25	188104	188080	minus
Repeat_92	25	134452	134476	plus
Repeat_92	25	316986	316962	minus
Repeat_93	25	134315	134339	plus
Repeat_93	25	143868	143892	plus
Repeat_94	25	118852	118876	plus
Repeat_94	25	207407	207383	minus
Repeat_94	25	302444	302420	minus
Repeat_95	25	79698	79722	plus
Repeat_95	25	325482	325458	minus
Repeat_95	25	368471	368495	plus
Repeat_96	25	64972	64996	plus
Repeat_96	25	330249	330225	minus
Repeat_97	25	63574	63598	plus
Repeat_97	25	206549	206573	plus
Repeat_98	25	11207	11231	plus
Repeat_98	25	120013	119989	minus
Repeat_99	24	349383	349406	plus
Repeat_99	24	382173	382150	minus
Repeat_100	24	348962	348985	plus
Repeat_100	24	350046	350069	plus
Repeat_100	24	360666	360689	plus
Repeat_101	24	325837	325860	plus
Repeat_101	24	368492	368469	minus
Repeat_102	24	294398	294421	plus
Repeat_102	24	295432	295455	plus
Repeat_103	24	278308	278331	plus
Repeat_103	24	375047	375070	plus
Repeat_104	24	249461	249484	plus
Repeat_104	24	314004	314027	plus
Repeat_105	24	208526	208549	plus
Repeat_105	24	208549	208526	minus
Repeat_106	24	178252	178275	plus
Repeat_106	24	283986	284009	plus
Repeat_107	24	143104	143127	plus
Repeat_107	24	143233	143256	plus
Repeat_108	24	125584	125607	plus
Repeat_108	24	293435	293458	plus
Repeat_109	24	52545	52568	plus
Repeat_109	24	292209	292186	minus
Repeat_109	24	398233	398210	minus
Repeat_110	24	16102	16125	plus
Repeat_110	24	317117	317094	minus

## Sheet: Betula_pendula_LT855379.1
Repeat_ID	Repeat_length_in_bp	Repeat_start	Repeat_stop	Repeat_on_strand
Repeat_1	474	154263	154736	plus
Repeat_1	474	543835	543362	minus
Repeat_2	390	453029	453418	plus
Repeat_2	390	522056	521667	minus
Repeat_3	234	252466	252699	plus
Repeat_3	234	449169	448936	minus
Repeat_4	199	183666	183864	plus
Repeat_4	199	224403	224601	plus
Repeat_5	171	253877	254047	plus
Repeat_5	171	390337	390507	plus
Repeat_6	156	253163	253318	plus
Repeat_6	156	389351	389506	plus
Repeat_7	156	183928	184083	plus
Repeat_7	156	287938	287783	minus
Repeat_8	147	85558	85704	plus
Repeat_8	147	237682	237536	minus
Repeat_9	143	453762	453904	plus
Repeat_9	143	537946	538088	plus
Repeat_10	141	348075	348215	plus
Repeat_10	141	459677	459817	plus
Repeat_11	136	164112	164247	plus
Repeat_11	136	318245	318380	plus
Repeat_12	125	46367	46491	plus
Repeat_12	125	120075	120199	plus
Repeat_13	121	86288	86408	plus
Repeat_13	121	86320	86440	plus
Repeat_14	116	27875	27990	plus
Repeat_14	116	214880	214765	minus
Repeat_15	111	214771	214881	plus
Repeat_15	111	318271	318381	plus
Repeat_15	110	27984	27875	minus
Repeat_15	110	164138	164247	plus
Repeat_16	111	27874	27984	plus
Repeat_16	111	164248	164138	minus
Repeat_16	110	214880	214771	minus
Repeat_16	110	318380	318271	minus
Repeat_17	110	27984	27875	minus
Repeat_17	110	164138	164247	plus
Repeat_17	110	214771	214880	plus
Repeat_17	110	318271	318380	plus
Repeat_18	110	27875	27984	plus
Repeat_18	110	164247	164138	minus
Repeat_18	110	214880	214771	minus
Repeat_18	110	318380	318271	minus
Repeat_19	107	164156	164262	plus
Repeat_19	107	264320	264214	minus
Repeat_20	106	11259	11364	plus
Repeat_20	106	193246	193351	plus
Repeat_21	100	248228	248327	plus
Repeat_21	100	567198	567099	minus
Repeat_22	98	164159	164256	plus
Repeat_22	98	264317	264220	minus
Repeat_22	98	323351	323448	plus
Repeat_23	93	27874	27966	plus
Repeat_23	93	164248	164156	minus
Repeat_23	93	264228	264320	plus
Repeat_23	92	214880	214789	minus
Repeat_23	92	318380	318289	minus
Repeat_24	92	27966	27875	minus
Repeat_24	92	164156	164247	plus
Repeat_24	92	214789	214880	plus
Repeat_24	92	264320	264229	minus
Repeat_24	92	318289	318380	plus
Repeat_25	91	263167	263257	plus
Repeat_25	91	450870	450960	plus
Repeat_26	90	387395	387484	plus
Repeat_26	90	453078	452989	minus
Repeat_27	90	27874	27963	plus
Repeat_27	90	164248	164159	minus
Repeat_27	90	264228	264317	plus
Repeat_27	90	323440	323351	minus
Repeat_27	89	214880	214792	minus
Repeat_27	89	318380	318292	minus
Repeat_28	89	27963	27875	minus
Repeat_28	89	164159	164247	plus
Repeat_28	89	214792	214880	plus
Repeat_28	89	264317	264229	minus
Repeat_28	89	318292	318380	plus
Repeat_28	89	323351	323439	plus
Repeat_29	89	89897	89985	plus
Repeat_29	89	387771	387683	minus
Repeat_30	89	86288	86376	plus
Repeat_30	89	86320	86408	plus
Repeat_30	89	86352	86440	plus
Repeat_31	89	81780	81868	plus
Repeat_31	89	195886	195798	minus
Repeat_32	88	193245	193332	plus
Repeat_32	88	199034	198947	minus
Repeat_32	87	11259	11345	plus
Repeat_33	88	39969	40056	plus
Repeat_33	88	260429	260516	plus
Repeat_34	87	11259	11345	plus
Repeat_34	87	193246	193332	plus
Repeat_34	87	199033	198947	minus
Repeat_35	87	5353	5439	plus
Repeat_35	87	264213	264299	plus
Repeat_35	86	164262	164177	minus
Repeat_36	86	5354	5439	plus
Repeat_36	86	164262	164177	minus
Repeat_36	86	264214	264299	plus
Repeat_37	83	184005	184087	plus
Repeat_37	83	389599	389681	plus
Repeat_38	82	445679	445760	plus
Repeat_38	82	451491	451572	plus
Repeat_39	82	65782	65863	plus
Repeat_39	82	183838	183919	plus
Repeat_40	81	81780	81860	plus
Repeat_40	81	160476	160396	minus
Repeat_40	81	195886	195806	minus
Repeat_41	80	81792	81871	plus
Repeat_41	80	323269	323348	plus
Repeat_42	80	5360	5439	plus
Repeat_42	80	164256	164177	minus
Repeat_42	80	264220	264299	plus
Repeat_42	80	323448	323369	minus
Repeat_43	79	184083	184005	minus
Repeat_43	79	287783	287861	plus
Repeat_43	79	389677	389599	minus
Repeat_44	78	459937	460014	plus
Repeat_44	78	459967	460044	plus
Repeat_45	78	59643	59720	plus
Repeat_45	78	198434	198357	minus
Repeat_46	77	361389	361465	plus
Repeat_46	77	395136	395212	plus
Repeat_47	77	81868	81792	minus
Repeat_47	77	195798	195874	plus
Repeat_47	77	323345	323269	minus
Repeat_48	76	42169	42244	plus
Repeat_48	76	96219	96294	plus
Repeat_49	76	37289	37364	plus
Repeat_49	76	146681	146606	minus
Repeat_50	76	5351	5426	plus
Repeat_50	76	199035	198960	minus
Repeat_50	75	193245	193319	plus
Repeat_51	75	267333	267407	plus
Repeat_51	75	308214	308288	plus
Repeat_52	75	262425	262499	plus
Repeat_52	75	452450	452524	plus
Repeat_53	75	5352	5426	plus
Repeat_53	75	193245	193319	plus
Repeat_53	75	199034	198960	minus
Repeat_53	74	11259	11332	plus
Repeat_53	74	264213	264286	plus
Repeat_54	74	198943	199016	plus
Repeat_54	74	537599	537526	minus
Repeat_55	74	59640	59713	plus
Repeat_55	74	259237	259310	plus
Repeat_56	74	5353	5426	plus
Repeat_56	74	11259	11332	plus
Repeat_56	74	193246	193319	plus
Repeat_56	74	199033	198960	minus
Repeat_56	74	264213	264286	plus
Repeat_56	73	164262	164190	minus
Repeat_57	73	5354	5426	plus
Repeat_57	73	11260	11332	plus
Repeat_57	73	164262	164190	minus
Repeat_57	73	193247	193319	plus
Repeat_57	73	199032	198960	minus
Repeat_57	73	264214	264286	plus
Repeat_58	72	14842	14913	plus
Repeat_58	72	520191	520120	minus
Repeat_59	72	5368	5439	plus
Repeat_59	72	27874	27945	plus
Repeat_59	72	164248	164177	minus
Repeat_59	72	264228	264299	plus
Repeat_59	72	323440	323369	minus
Repeat_59	71	214880	214810	minus
Repeat_59	71	318380	318310	minus
Repeat_60	71	59713	59643	minus
Repeat_60	71	198364	198434	plus
Repeat_60	71	259310	259240	minus
Repeat_61	71	27876	27946	plus
Repeat_61	71	160338	160408	plus
Repeat_61	71	164246	164176	minus
Repeat_61	71	214879	214809	minus
Repeat_61	71	264230	264300	plus
Repeat_61	71	318379	318309	minus
Repeat_61	71	323438	323368	minus
Repeat_61	70	5370	5439	plus
Repeat_62	71	5369	5439	plus
Repeat_62	71	27875	27945	plus
Repeat_62	71	164247	164177	minus
Repeat_62	71	214880	214810	minus
Repeat_62	71	264229	264299	plus
Repeat_62	71	318380	318310	minus
Repeat_62	71	323439	323369	minus
Repeat_62	70	160338	160407	plus
Repeat_63	70	133391	133460	plus
Repeat_63	70	198367	198436	plus
Repeat_64	70	11276	11345	plus
Repeat_64	70	193263	193332	plus
Repeat_64	70	199016	198947	minus
Repeat_64	70	537526	537595	plus
Repeat_65	70	5370	5439	plus
Repeat_65	70	27876	27945	plus
Repeat_65	70	160338	160407	plus
Repeat_65	70	164246	164177	minus
Repeat_65	70	214879	214810	minus
Repeat_65	70	264230	264299	plus
Repeat_65	70	318379	318310	minus
Repeat_65	70	323438	323369	minus
Repeat_66	69	218563	218631	plus
Repeat_66	69	474381	474449	plus
Repeat_67	69	200041	200109	plus
Repeat_67	69	247318	247250	minus
Repeat_68	69	81860	81792	minus
Repeat_68	69	160396	160464	plus
Repeat_68	69	195806	195874	plus
Repeat_68	69	323337	323269	minus
Repeat_69	68	59643	59710	plus
Repeat_69	68	133458	133391	minus
Repeat_69	68	198434	198367	minus
Repeat_69	68	259240	259307	plus
Repeat_70	67	5360	5426	plus
Repeat_70	67	11266	11332	plus
Repeat_70	67	164256	164190	minus
Repeat_70	67	193253	193319	plus
Repeat_70	67	199026	198960	minus
Repeat_70	67	264220	264286	plus
Repeat_70	67	323448	323382	minus
Repeat_71	66	509120	509185	plus
Repeat_71	66	576921	576856	minus
Repeat_72	66	200040	200105	plus
Repeat_72	66	389510	389575	plus
Repeat_73	66	127596	127661	plus
Repeat_73	66	133778	133713	minus
Repeat_74	66	81849	81914	plus
Repeat_74	66	218565	218630	plus
Repeat_74	66	474383	474448	plus
Repeat_75	65	200105	200041	minus
Repeat_75	65	247254	247318	plus
Repeat_75	65	389575	389511	minus
Repeat_76	65	105291	105355	plus
Repeat_76	65	501609	501673	plus
Repeat_77	63	404292	404354	plus
Repeat_77	63	535993	536055	plus
Repeat_78	63	387430	387492	plus
Repeat_78	63	395451	395513	plus
Repeat_79	63	307229	307291	plus
Repeat_79	63	323258	323320	plus
Repeat_80	63	193291	193353	plus
Repeat_80	63	272272	272334	plus
Repeat_81	63	81786	81848	plus
Repeat_81	63	160470	160408	minus
Repeat_81	63	195880	195818	minus
Repeat_81	63	274190	274128	minus
Repeat_82	63	5367	5429	plus
Repeat_82	63	164249	164187	minus
Repeat_82	63	208157	208219	plus
Repeat_82	63	264227	264289	plus
Repeat_82	63	323441	323379	minus
Repeat_83	62	185901	185962	plus
Repeat_83	62	318065	318004	minus
Repeat_84	62	5368	5429	plus
Repeat_84	62	27874	27935	plus
Repeat_84	62	164248	164187	minus
Repeat_84	62	208158	208219	plus
Repeat_84	62	264228	264289	plus
Repeat_84	62	323440	323379	minus
Repeat_85	61	265001	265061	plus
Repeat_85	61	452038	452098	plus
Repeat_86	61	5369	5429	plus
Repeat_86	61	27875	27935	plus
Repeat_86	61	164247	164187	minus
Repeat_86	61	208159	208219	plus
Repeat_86	61	214880	214820	minus
Repeat_86	61	264229	264289	plus
Repeat_86	61	318380	318320	minus
Repeat_86	61	323439	323379	minus
Repeat_87	61	81783	81843	plus
Repeat_87	61	127598	127658	plus
Repeat_87	61	133776	133716	minus
Repeat_87	61	160473	160413	minus
Repeat_87	61	195883	195823	minus
Repeat_88	61	11304	11364	plus
Repeat_88	61	193291	193351	plus
Repeat_88	61	272272	272332	plus
Repeat_89	60	5370	5429	plus
Repeat_89	60	27876	27935	plus
Repeat_89	60	160338	160397	plus
Repeat_89	60	164246	164187	minus
Repeat_89	60	208160	208219	plus
Repeat_89	60	214879	214820	minus
Repeat_89	60	264230	264289	plus
Repeat_89	60	318379	318320	minus
Repeat_89	60	323438	323379	minus
Repeat_90	60	5367	5426	plus
Repeat_90	60	11273	11332	plus
Repeat_90	60	164249	164190	minus
Repeat_90	60	193260	193319	plus
Repeat_90	60	199019	198960	minus
Repeat_90	60	208157	208216	plus
Repeat_90	60	264227	264286	plus
Repeat_90	60	323441	323382	minus
Repeat_91	60	5352	5411	plus
Repeat_91	60	193245	193304	plus
Repeat_91	60	199034	198975	minus
Repeat_91	60	395521	395462	minus
Repeat_92	59	248168	248226	plus
Repeat_92	59	567258	567200	minus
Repeat_93	59	193324	193382	plus
Repeat_93	59	264291	264349	plus
Repeat_94	59	5368	5426	plus
Repeat_94	59	11274	11332	plus
Repeat_94	59	27874	27932	plus
Repeat_94	59	164248	164190	minus
Repeat_94	59	193261	193319	plus
Repeat_94	59	199018	198960	minus
Repeat_94	59	208158	208216	plus
Repeat_94	59	264228	264286	plus
Repeat_94	59	323440	323382	minus
Repeat_95	59	5353	5411	plus
Repeat_95	59	11259	11317	plus
Repeat_95	59	193246	193304	plus
Repeat_95	59	199033	198975	minus
Repeat_95	59	264213	264271	plus
Repeat_95	59	395520	395462	minus
Repeat_96	58	323397	323454	plus
Repeat_96	58	387441	387498	plus
Repeat_97	58	195782	195839	plus
Repeat_97	58	266927	266870	minus
Repeat_98	58	187717	187774	plus
Repeat_98	58	358826	358769	minus
Repeat_99	58	5411	5354	minus
Repeat_99	58	11317	11260	minus
Repeat_99	58	164205	164262	plus
Repeat_99	58	193304	193247	minus
Repeat_99	58	198975	199032	plus
Repeat_99	58	264271	264214	minus
Repeat_99	58	395462	395519	plus
Repeat_100	58	81786	81843	plus
Repeat_100	58	127601	127658	plus
Repeat_100	58	133773	133716	minus
Repeat_100	58	160470	160413	minus
Repeat_100	58	195880	195823	minus
Repeat_100	58	274190	274133	minus
Repeat_101	58	85449	85506	plus
Repeat_101	58	106225	106282	plus
Repeat_102	58	5369	5426	plus
Repeat_102	58	11275	11332	plus
Repeat_102	58	27875	27932	plus
Repeat_102	58	164247	164190	minus
Repeat_102	58	193262	193319	plus
Repeat_102	58	199017	198960	minus
Repeat_102	58	208159	208216	plus
Repeat_102	58	214880	214823	minus
Repeat_102	58	264229	264286	plus
Repeat_102	58	318380	318323	minus
Repeat_102	58	323439	323382	minus
Repeat_103	57	81848	81792	minus
Repeat_103	57	160408	160464	plus
Repeat_103	57	195818	195874	plus
Repeat_103	57	274128	274184	plus
Repeat_103	57	323325	323269	minus
Repeat_104	57	218575	218631	plus
Repeat_104	57	395449	395505	plus
Repeat_104	57	474393	474449	plus
Repeat_105	57	86288	86344	plus
Repeat_105	57	86320	86376	plus
Repeat_105	57	86352	86408	plus
Repeat_105	57	86384	86440	plus
Repeat_106	57	5370	5426	plus
Repeat_106	57	11276	11332	plus
Repeat_106	57	27876	27932	plus
Repeat_106	57	160338	160394	plus
Repeat_106	57	164246	164190	minus
Repeat_106	57	193263	193319	plus
Repeat_106	57	199016	198960	minus
Repeat_106	57	208160	208216	plus
Repeat_106	57	214879	214823	minus
Repeat_106	57	264230	264286	plus
Repeat_106	57	318379	318323	minus
Repeat_106	57	323438	323382	minus
Repeat_106	57	537526	537582	plus
Repeat_107	57	5370	5426	plus
Repeat_107	57	11276	11332	plus
Repeat_107	57	27876	27932	plus
Repeat_107	57	160338	160394	plus
Repeat_107	57	164246	164190	minus
Repeat_107	57	193263	193319	plus
Repeat_107	57	199016	198960	minus
Repeat_107	57	208160	208216	plus
Repeat_107	57	214879	214823	minus
Repeat_107	57	264230	264286	plus
Repeat_107	57	318379	318323	minus
Repeat_107	57	323438	323382	minus
Repeat_107	57	537526	537582	plus
Repeat_108	56	452988	453043	plus
Repeat_108	56	474450	474395	minus
Repeat_109	56	304521	304576	plus
Repeat_109	56	431906	431961	plus
Repeat_110	56	81859	81914	plus
Repeat_110	56	218575	218630	plus
Repeat_110	56	395449	395504	plus
Repeat_110	56	474393	474448	plus
Repeat_111	56	81781	81836	plus
Repeat_111	56	160475	160420	minus
Repeat_111	56	195885	195830	minus
Repeat_111	56	266998	266943	minus
Repeat_112	55	218577	218631	plus
Repeat_112	55	387430	387484	plus
Repeat_112	55	395451	395505	plus
Repeat_112	55	453043	452989	minus
Repeat_112	55	474395	474449	plus
Repeat_113	55	183521	183575	plus
Repeat_113	55	449184	449130	minus
Repeat_114	55	127607	127661	plus
Repeat_114	55	133767	133713	minus
Repeat_114	55	307240	307294	plus
Repeat_115	54	422659	422712	plus
Repeat_115	54	528164	528217	plus
Repeat_116	54	279720	279773	plus
Repeat_116	54	422649	422702	plus
Repeat_117	54	81783	81836	plus
Repeat_117	54	127598	127651	plus
Repeat_117	54	133776	133723	minus
Repeat_117	54	160473	160420	minus
Repeat_117	54	195883	195830	minus
Repeat_117	54	266996	266943	minus
Repeat_118	54	81861	81914	plus
Repeat_118	54	218577	218630	plus
Repeat_118	54	387430	387483	plus
Repeat_118	54	395451	395504	plus
Repeat_118	54	395451	395504	plus
Repeat_118	54	453043	452990	minus
Repeat_118	54	474395	474448	plus
Repeat_119	54	76142	76195	plus
Repeat_119	54	451117	451064	minus
Repeat_120	53	357736	357788	plus
Repeat_120	53	489086	489034	minus
Repeat_121	53	185535	185587	plus
Repeat_121	53	245196	245248	plus
Repeat_122	52	5411	5360	minus
Repeat_122	52	11317	11266	minus
Repeat_122	52	164205	164256	plus
Repeat_122	52	193304	193253	minus
Repeat_122	52	198975	199026	plus
Repeat_122	52	264271	264220	minus
Repeat_122	52	323397	323448	plus
Repeat_122	52	387441	387492	plus
Repeat_122	52	395462	395513	plus
Repeat_123	52	257112	257163	plus
Repeat_123	52	531586	531535	minus
Repeat_124	52	253116	253167	plus
Repeat_124	52	397896	397947	plus
Repeat_125	52	81792	81843	plus
Repeat_125	52	127607	127658	plus
Repeat_125	52	133767	133716	minus
Repeat_125	52	160464	160413	minus
Repeat_125	52	195874	195823	minus
Repeat_125	52	274184	274133	minus
Repeat_125	52	307240	307291	plus
Repeat_125	52	323269	323320	plus
Repeat_126	52	102236	102287	plus
Repeat_126	52	389714	389663	minus
Repeat_127	52	81792	81843	plus
Repeat_127	52	127607	127658	plus
Repeat_127	52	133767	133716	minus
Repeat_127	52	160464	160413	minus
Repeat_127	52	195874	195823	minus
Repeat_127	52	274184	274133	minus
Repeat_127	52	307240	307291	plus
Repeat_127	52	323269	323320	plus
Repeat_128	52	5360	5411	plus
Repeat_128	52	11266	11317	plus
Repeat_128	52	164256	164205	minus
Repeat_128	52	193253	193304	plus
Repeat_128	52	199026	198975	minus
Repeat_128	52	264220	264271	plus
Repeat_128	52	323448	323397	minus
Repeat_128	52	387492	387441	minus
Repeat_128	52	395513	395462	minus
Repeat_129	51	459909	459959	plus
Repeat_129	51	540687	540737	plus
Repeat_130	51	81836	81786	minus
Repeat_130	51	127651	127601	minus
Repeat_130	51	133723	133773	plus
Repeat_130	51	160420	160470	plus
Repeat_130	51	195830	195880	plus
Repeat_130	51	266943	266993	plus
Repeat_130	51	274140	274190	plus
Repeat_131	51	46052	46102	plus
Repeat_131	51	393683	393633	minus
Repeat_132	51	36318	36368	plus
Repeat_132	51	422887	422837	minus
Repeat_133	51	13076	13126	plus
Repeat_133	51	313487	313437	minus
Repeat_134	50	387395	387444	plus
Repeat_134	50	453078	453029	minus
Repeat_134	50	522007	522056	plus
Repeat_135	50	198945	198994	plus
Repeat_135	50	313422	313471	plus
Repeat_135	50	537597	537548	minus
Repeat_136	50	27868	27917	plus
Repeat_136	50	218637	218588	minus
Repeat_137	49	207988	208036	plus
Repeat_137	49	467151	467103	minus
Repeat_138	49	164095	164143	plus
Repeat_138	49	453095	453047	minus
Repeat_138	49	521990	522038	plus
Repeat_139	49	87944	87992	plus
Repeat_139	49	163698	163746	plus
Repeat_140	49	21626	21674	plus
Repeat_140	49	133434	133386	minus
Repeat_141	48	528227	528274	plus
Repeat_141	48	534252	534205	minus
Repeat_142	48	459937	459984	plus
Repeat_142	48	459967	460014	plus
Repeat_142	48	459997	460044	plus
Repeat_143	48	422762	422809	plus
Repeat_143	48	489472	489425	minus
Repeat_144	48	224357	224404	plus
Repeat_144	48	501726	501679	minus
Repeat_145	48	13092	13139	plus
Repeat_145	48	208182	208229	plus
Repeat_146	48	11298	11345	plus
Repeat_146	48	193285	193332	plus
Repeat_146	48	198994	198947	minus
Repeat_146	48	313471	313424	minus
Repeat_146	48	537548	537595	plus
Repeat_147	47	279722	279768	plus
Repeat_147	47	422651	422697	plus
Repeat_147	47	489583	489537	minus
Repeat_148	47	195730	195776	plus
Repeat_148	47	272313	272267	minus
Repeat_149	47	36840	36886	plus
Repeat_149	47	214763	214809	plus
Repeat_150	46	85373	85418	plus
Repeat_150	46	135436	135481	plus
Repeat_151	46	39619	39664	plus
Repeat_151	46	227112	227067	minus
Repeat_152	46	11334	11379	plus
Repeat_152	46	195788	195743	minus
Repeat_153	46	5352	5397	plus
Repeat_153	46	21579	21624	plus
Repeat_153	46	193245	193290	plus
Repeat_153	46	199034	198989	minus
Repeat_153	46	395521	395476	minus
Repeat_154	45	489644	489688	plus
Repeat_154	45	528165	528121	minus
Repeat_155	45	81836	81792	minus
Repeat_155	45	127651	127607	minus
Repeat_155	45	133723	133767	plus
Repeat_155	45	160420	160464	plus
Repeat_155	45	195830	195874	plus
Repeat_155	45	266943	266987	plus
Repeat_155	45	274140	274184	plus
Repeat_155	45	307284	307240	minus
Repeat_155	45	323313	323269	minus
Repeat_156	45	5367	5411	plus
Repeat_156	45	11273	11317	plus
Repeat_156	45	164249	164205	minus
Repeat_156	45	193260	193304	plus
Repeat_156	45	199019	198975	minus
Repeat_156	45	208157	208201	plus
Repeat_156	45	264227	264271	plus
Repeat_156	45	323441	323397	minus
Repeat_156	45	387485	387441	minus
Repeat_156	45	395506	395462	minus
Repeat_157	45	165433	165477	plus
Repeat_157	45	252610	252566	minus
Repeat_157	45	449025	449069	plus
Repeat_158	45	160853	160897	plus
Repeat_158	45	446311	446355	plus
Repeat_159	45	61271	61315	plus
Repeat_159	45	63601	63557	minus
Repeat_160	45	39966	40010	plus
Repeat_160	45	474380	474424	plus
Repeat_161	45	27946	27990	plus
Repeat_161	45	36886	36842	minus
Repeat_161	45	214809	214765	minus
Repeat_162	45	5353	5397	plus
Repeat_162	45	11259	11303	plus
Repeat_162	45	21580	21624	plus
Repeat_162	45	193246	193290	plus
Repeat_162	45	199033	198989	minus
Repeat_162	45	264213	264257	plus
Repeat_162	45	395520	395476	minus
Repeat_163	44	279730	279773	plus
Repeat_163	44	422659	422702	plus
Repeat_163	44	528164	528207	plus
Repeat_164	44	166449	166492	plus
Repeat_164	44	318628	318671	plus
Repeat_165	44	39967	40010	plus
Repeat_165	44	218563	218606	plus
Repeat_165	44	474381	474424	plus
Repeat_166	44	21626	21669	plus
Repeat_166	44	59667	59710	plus
Repeat_166	44	133434	133391	minus
Repeat_166	44	198410	198367	minus
Repeat_166	44	259264	259307	plus
Repeat_167	44	5354	5397	plus
Repeat_167	44	11260	11303	plus
Repeat_167	44	21581	21624	plus
Repeat_167	44	164262	164219	minus
Repeat_167	44	193247	193290	plus
Repeat_167	44	199032	198989	minus
Repeat_167	44	264214	264257	plus
Repeat_167	44	395519	395476	minus
Repeat_168	44	5398	5441	plus
Repeat_168	44	59666	59709	plus
Repeat_168	44	133435	133392	minus
Repeat_168	44	198411	198368	minus
Repeat_168	44	259263	259306	plus
Repeat_169	44	5368	5411	plus
Repeat_169	44	11274	11317	plus
Repeat_169	44	27874	27917	plus
Repeat_169	44	164248	164205	minus
Repeat_169	44	193261	193304	plus
Repeat_169	44	199018	198975	minus
Repeat_169	44	208158	208201	plus
Repeat_169	44	218631	218588	minus
Repeat_169	44	264228	264271	plus
Repeat_169	44	323440	323397	minus
Repeat_169	44	387484	387441	minus
Repeat_169	44	395505	395462	minus
Repeat_169	44	452989	453032	plus
Repeat_169	44	474449	474406	minus
Repeat_170	43	452186	452228	plus
Repeat_170	43	499508	499466	minus
Repeat_171	43	129111	129153	plus
Repeat_171	43	182770	182728	minus
Repeat_172	43	103240	103282	plus
Repeat_172	43	451996	452038	plus
Repeat_173	43	5399	5441	plus
Repeat_173	43	21626	21668	plus
Repeat_173	43	59667	59709	plus
Repeat_173	43	133434	133392	minus
Repeat_173	43	198410	198368	minus
Repeat_173	43	259264	259306	plus
Repeat_174	43	5369	5411	plus
Repeat_174	43	11275	11317	plus
Repeat_174	43	27875	27917	plus
Repeat_174	43	81914	81872	minus
Repeat_174	43	164247	164205	minus
Repeat_174	43	193262	193304	plus
Repeat_174	43	199017	198975	minus
Repeat_174	43	208159	208201	plus
Repeat_174	43	214880	214838	minus
Repeat_174	43	218630	218588	minus
Repeat_174	43	264229	264271	plus
Repeat_174	43	318380	318338	minus
Repeat_174	43	323439	323397	minus
Repeat_174	43	387483	387441	minus
Repeat_174	43	395504	395462	minus
Repeat_174	43	452990	453032	plus
Repeat_174	43	474448	474406	minus
Repeat_175	42	279793	279834	plus
Repeat_175	42	422781	422740	minus
Repeat_176	42	226099	226140	plus
Repeat_176	42	309505	309464	minus
Repeat_177	42	200168	200209	plus
Repeat_177	42	349951	349992	plus
Repeat_178	42	200081	200122	plus
Repeat_178	42	398168	398209	plus
Repeat_179	42	105131	105172	plus
Repeat_179	42	264782	264823	plus
Repeat_180	42	85709	85750	plus
Repeat_180	42	237531	237490	minus
Repeat_181	42	5411	5370	minus
Repeat_181	42	11317	11276	minus
Repeat_181	42	27917	27876	minus
Repeat_181	42	81872	81913	plus
Repeat_181	42	160379	160338	minus
Repeat_181	42	164205	164246	plus
Repeat_181	42	193304	193263	minus
Repeat_181	42	198975	199016	plus
Repeat_181	42	208201	208160	minus
Repeat_181	42	214838	214879	plus
Repeat_181	42	218588	218629	plus
Repeat_181	42	264271	264230	minus
Repeat_181	42	318338	318379	plus
Repeat_181	42	323397	323438	plus
Repeat_181	42	387441	387482	plus
Repeat_181	42	395462	395503	plus
Repeat_181	42	453032	452991	minus
Repeat_181	42	474406	474447	plus
Repeat_181	42	537567	537526	minus
Repeat_182	42	81827	81868	plus
Repeat_182	42	195839	195798	minus
Repeat_182	42	266870	266911	plus
Repeat_182	42	323304	323345	plus
Repeat_183	42	72513	72554	plus
Repeat_183	42	395480	395439	minus
Repeat_184	42	39969	40010	plus
Repeat_184	42	81849	81890	plus
Repeat_184	42	218565	218606	plus
Repeat_184	42	260429	260470	plus
Repeat_184	42	474383	474424	plus
Repeat_185	42	5398	5439	plus
Repeat_185	42	27904	27945	plus
Repeat_185	42	59666	59707	plus
Repeat_185	42	133435	133394	minus
Repeat_185	42	160366	160407	plus
Repeat_185	42	164218	164177	minus
Repeat_185	42	198411	198370	minus
Repeat_185	42	214851	214810	minus
Repeat_185	42	259263	259304	plus
Repeat_185	42	264258	264299	plus
Repeat_185	42	318351	318310	minus
Repeat_185	42	323410	323369	minus
Repeat_186	42	11351	11392	plus
Repeat_186	42	13098	13139	plus
Repeat_186	42	208188	208229	plus
Repeat_187	42	11304	11345	plus
Repeat_187	42	193291	193332	plus
Repeat_187	42	195771	195730	minus
Repeat_187	42	198988	198947	minus
Repeat_187	42	272272	272313	plus
Repeat_187	42	313465	313424	minus
Repeat_187	42	537554	537595	plus
Repeat_188	41	509039	509079	plus
Repeat_188	41	559398	559438	plus
Repeat_189	41	248126	248166	plus
Repeat_189	41	567300	567260	minus
Repeat_190	41	199643	199683	plus
Repeat_190	41	450745	450705	minus
Repeat_191	41	195778	195818	plus
Repeat_191	41	383822	383862	plus
Repeat_192	41	76220	76260	plus
Repeat_192	41	147138	147098	minus
Repeat_193	41	76192	76232	plus
Repeat_193	41	451064	451024	minus
Repeat_194	41	27951	27991	plus
Repeat_194	41	474419	474379	minus
Repeat_195	41	27937	27977	plus
Repeat_195	41	164185	164145	minus
Repeat_195	41	214818	214778	minus
Repeat_195	41	272305	272345	plus
Repeat_195	41	318318	318278	minus
Repeat_196	41	5399	5439	plus
Repeat_196	41	21626	21666	plus
Repeat_196	41	27905	27945	plus
Repeat_196	41	59667	59707	plus
Repeat_196	41	133434	133394	minus
Repeat_196	41	160367	160407	plus
Repeat_196	41	164217	164177	minus
Repeat_196	41	198410	198370	minus
Repeat_196	41	214850	214810	minus
Repeat_196	41	259264	259304	plus
Repeat_196	41	264259	264299	plus
Repeat_196	41	318350	318310	minus
Repeat_196	41	323409	323369	minus
Repeat_197	40	444972	445011	plus
Repeat_197	40	500218	500257	plus
Repeat_198	40	374824	374863	plus
Repeat_198	40	436473	436434	minus
Repeat_199	40	312828	312867	plus
Repeat_199	40	314653	314692	plus
Repeat_200	40	183536	183575	plus
Repeat_200	40	252466	252505	plus
Repeat_200	40	449169	449130	minus
Repeat_201	40	27990	27951	minus
Repeat_201	40	36842	36881	plus
Repeat_201	40	39966	40005	plus
Repeat_201	40	214765	214804	plus
Repeat_201	40	474380	474419	plus
Repeat_202	40	27951	27990	plus
Repeat_202	40	36881	36842	minus
Repeat_202	40	40005	39966	minus
Repeat_202	40	214804	214765	minus
Repeat_202	40	474419	474380	minus
Repeat_203	39	279768	279730	minus
Repeat_203	39	422697	422659	minus
Repeat_203	39	489537	489575	plus
Repeat_203	39	528202	528164	minus
Repeat_204	39	27984	27946	minus
Repeat_204	39	36848	36886	plus
Repeat_204	39	164138	164176	plus
Repeat_204	39	214771	214809	plus
Repeat_204	39	318271	318309	plus
Repeat_205	39	27951	27989	plus
Repeat_205	39	36881	36843	minus
Repeat_205	39	40005	39967	minus
Repeat_205	39	214804	214766	minus
Repeat_205	39	218601	218563	minus
Repeat_205	39	474419	474381	minus
Repeat_206	38	489436	489473	plus
Repeat_206	38	528234	528197	minus
Repeat_207	38	443575	443612	plus
Repeat_207	38	443612	443575	minus
Repeat_208	38	248329	248366	plus
Repeat_208	38	567097	567060	minus
Repeat_209	38	102289	102326	plus
Repeat_209	38	184067	184030	minus
Repeat_209	38	287799	287836	plus
Repeat_209	38	389661	389624	minus
Repeat_210	38	95365	95402	plus
Repeat_210	38	337432	337469	plus
Repeat_211	38	86277	86314	plus
Repeat_211	38	460065	460028	minus
Repeat_212	38	85490	85527	plus
Repeat_212	38	249326	249289	minus
Repeat_213	38	63445	63482	plus
Repeat_213	38	460067	460030	minus
Repeat_214	38	43576	43613	plus
Repeat_214	38	452118	452155	plus
Repeat_215	38	37876	37913	plus
Repeat_215	38	353400	353437	plus
Repeat_216	38	5360	5397	plus
Repeat_216	38	11266	11303	plus
Repeat_216	38	21587	21624	plus
Repeat_216	38	164256	164219	minus
Repeat_216	38	193253	193290	plus
Repeat_216	38	199026	198989	minus
Repeat_216	38	264220	264257	plus
Repeat_216	38	323448	323411	minus
Repeat_216	38	387492	387455	minus
Repeat_216	38	395513	395476	minus
Repeat_217	38	5392	5429	plus
Repeat_217	38	13092	13129	plus
Repeat_217	38	27898	27935	plus
Repeat_217	38	160360	160397	plus
Repeat_217	38	164224	164187	minus
Repeat_217	38	208182	208219	plus
Repeat_217	38	214857	214820	minus
Repeat_217	38	264252	264289	plus
Repeat_217	38	318357	318320	minus
Repeat_217	38	323416	323379	minus
Repeat_218	37	422762	422798	plus
Repeat_218	37	489472	489436	minus
Repeat_218	37	528198	528234	plus
Repeat_219	37	279617	279653	plus
Repeat_219	37	528120	528156	plus
Repeat_220	37	272263	272299	plus
Repeat_220	37	274137	274101	minus
Repeat_221	37	195818	195782	minus
Repeat_221	37	266891	266927	plus
Repeat_221	37	383862	383826	minus
Repeat_222	37	200290	200326	plus
Repeat_222	37	350090	350126	plus
Repeat_223	37	94948	94984	plus
Repeat_223	37	519080	519044	minus
Repeat_224	37	72518	72554	plus
Repeat_224	37	272319	272355	plus
Repeat_224	37	395475	395439	minus
Repeat_225	37	63447	63483	plus
Repeat_225	37	63577	63613	plus
Repeat_226	37	59658	59694	plus
Repeat_226	37	133443	133407	minus
Repeat_226	37	198419	198383	minus
Repeat_226	37	259255	259291	plus
Repeat_226	37	272264	272300	plus
Repeat_227	37	39225	39261	plus
Repeat_227	37	235011	235047	plus
Repeat_228	37	27951	27987	plus
Repeat_228	37	36881	36845	minus
Repeat_228	37	40005	39969	minus
Repeat_228	37	81885	81849	minus
Repeat_228	37	214804	214768	minus
Repeat_228	37	218601	218565	minus
Repeat_228	37	260465	260429	minus
Repeat_228	37	474419	474383	minus
Repeat_229	37	11346	11382	plus
Repeat_229	37	59661	59697	plus
Repeat_229	37	133440	133404	minus
Repeat_229	37	198416	198380	minus
Repeat_229	37	259258	259294	plus
Repeat_230	36	279618	279653	plus
Repeat_230	36	489688	489653	minus
Repeat_230	36	528121	528156	plus
Repeat_231	36	275141	275176	plus
Repeat_231	36	328391	328426	plus
Repeat_232	36	250795	250830	plus
Repeat_232	36	467661	467626	minus
Repeat_233	36	165219	165254	plus
Repeat_233	36	317960	317995	plus
Repeat_234	36	148273	148308	plus
Repeat_234	36	346584	346549	minus
Repeat_235	36	97750	97785	plus
Repeat_235	36	102588	102623	plus
Repeat_236	36	89371	89406	plus
Repeat_236	36	499922	499957	plus
Repeat_237	36	72520	72555	plus
Repeat_237	36	441732	441697	minus
Repeat_238	36	63447	63482	plus
Repeat_238	36	63577	63612	plus
Repeat_238	36	86277	86312	plus
Repeat_238	36	460065	460030	minus
Repeat_239	36	63447	63482	plus
Repeat_239	36	63577	63612	plus
Repeat_239	36	86277	86312	plus
Repeat_239	36	460065	460030	minus
Repeat_240	36	59658	59693	plus
Repeat_240	36	133443	133408	minus
Repeat_240	36	198419	198384	minus
Repeat_240	36	259255	259290	plus
Repeat_240	36	272264	272299	plus
Repeat_240	36	274136	274101	minus
Repeat_241	35	72520	72554	plus
Repeat_241	35	272321	272355	plus
Repeat_241	35	395473	395439	minus
Repeat_241	35	441732	441698	minus
Repeat_242	35	262490	262524	plus
Repeat_242	35	503285	503251	minus
Repeat_243	35	195853	195887	plus
Repeat_243	35	262286	262320	plus
Repeat_244	35	195758	195792	plus
Repeat_244	35	266916	266950	plus
Repeat_245	35	193321	193355	plus
Repeat_245	35	266946	266912	minus
Repeat_246	35	137259	137293	plus
Repeat_246	35	312387	312421	plus
Repeat_247	35	95586	95620	plus
Repeat_247	35	306471	306505	plus
Repeat_248	35	19750	19784	plus
Repeat_248	35	450596	450562	minus
Repeat_249	35	19392	19426	plus
Repeat_249	35	451383	451349	minus
Repeat_250	35	5392	5426	plus
Repeat_250	35	11298	11332	plus
Repeat_250	35	13092	13126	plus
Repeat_250	35	27898	27932	plus
Repeat_250	35	160360	160394	plus
Repeat_250	35	164224	164190	minus
Repeat_250	35	193285	193319	plus
Repeat_250	35	198994	198960	minus
Repeat_250	35	208182	208216	plus
Repeat_250	35	214857	214823	minus
Repeat_250	35	264252	264286	plus
Repeat_250	35	313471	313437	minus
Repeat_250	35	318357	318323	minus
Repeat_250	35	323416	323382	minus
Repeat_250	35	537548	537582	plus
Repeat_251	35	5392	5426	plus
Repeat_251	35	11298	11332	plus
Repeat_251	35	13092	13126	plus
Repeat_251	35	27898	27932	plus
Repeat_251	35	160360	160394	plus
Repeat_251	35	164224	164190	minus
Repeat_251	35	193285	193319	plus
Repeat_251	35	198994	198960	minus
Repeat_251	35	208182	208216	plus
Repeat_251	35	214857	214823	minus
Repeat_251	35	264252	264286	plus
Repeat_251	35	313471	313437	minus
Repeat_251	35	318357	318323	minus
Repeat_251	35	323416	323382	minus
Repeat_251	35	537548	537582	plus
Repeat_252	34	473280	473313	plus
Repeat_252	34	474019	474052	plus
Repeat_253	34	356680	356713	plus
Repeat_253	34	356737	356770	plus
Repeat_254	34	318243	318276	plus
Repeat_254	34	387393	387426	plus
Repeat_255	34	197971	198004	plus
Repeat_255	34	450824	450791	minus
Repeat_256	34	185535	185568	plus
Repeat_256	34	245196	245229	plus
Repeat_256	34	260532	260499	minus
Repeat_257	34	81860	81827	minus
Repeat_257	34	160396	160429	plus
Repeat_257	34	195806	195839	plus
Repeat_257	34	266903	266870	minus
Repeat_257	34	323337	323304	minus
Repeat_258	34	81780	81813	plus
Repeat_258	34	160476	160443	minus
Repeat_258	34	195886	195853	minus
Repeat_258	34	262319	262286	minus
Repeat_259	34	11346	11379	plus
Repeat_259	34	59661	59694	plus
Repeat_259	34	133440	133407	minus
Repeat_259	34	195776	195743	minus
Repeat_259	34	198416	198383	minus
Repeat_259	34	259258	259291	plus
Repeat_259	34	272267	272300	plus
Repeat_260	34	27984	27951	minus
Repeat_260	34	36848	36881	plus
Repeat_260	34	39972	40005	plus
Repeat_260	34	81852	81885	plus
Repeat_260	34	164138	164171	plus
Repeat_260	34	214771	214804	plus
Repeat_260	34	218568	218601	plus
Repeat_260	34	260432	260465	plus
Repeat_260	34	318271	318304	plus
Repeat_260	34	474386	474419	plus
Repeat_261	34	37239	37272	plus
Repeat_261	34	76818	76785	minus
Repeat_262	34	11346	11379	plus
Repeat_262	34	59661	59694	plus
Repeat_262	34	133440	133407	minus
Repeat_262	34	195776	195743	minus
Repeat_262	34	198416	198383	minus
Repeat_262	34	259258	259291	plus
Repeat_262	34	272267	272300	plus
Repeat_263	33	450307	450339	plus
Repeat_263	33	499150	499182	plus
Repeat_264	33	361078	361110	plus
Repeat_264	33	394819	394851	plus
Repeat_265	33	193353	193321	minus
Repeat_265	33	266914	266946	plus
Repeat_265	33	272334	272302	minus
Repeat_266	33	263096	263128	plus
Repeat_266	33	502675	502643	minus
Repeat_267	33	81813	81781	minus
Repeat_267	33	160443	160475	plus
Repeat_267	33	195853	195885	plus
Repeat_267	33	262286	262318	plus
Repeat_267	33	266966	266998	plus
Repeat_268	33	164320	164352	plus
Repeat_268	33	317938	317906	minus
Repeat_269	33	147237	147269	plus
Repeat_269	33	148505	148473	minus
Repeat_270	33	129545	129577	plus
Repeat_270	33	318025	317993	minus
Repeat_271	33	128498	128530	plus
Repeat_271	33	535373	535405	plus
Repeat_272	33	96120	96152	plus
Repeat_272	33	395746	395778	plus
Repeat_273	33	45236	45268	plus
Repeat_273	33	222742	222774	plus
Repeat_274	33	39400	39432	plus
Repeat_274	33	334737	334769	plus
Repeat_275	33	38107	38139	plus
Repeat_275	33	164771	164803	plus
Repeat_276	33	11346	11378	plus
Repeat_276	33	59661	59693	plus
Repeat_276	33	133440	133408	minus
Repeat_276	33	195776	195744	minus
Repeat_276	33	198416	198384	minus
Repeat_276	33	259258	259290	plus
Repeat_276	33	272267	272299	plus
Repeat_276	33	274133	274101	minus
Repeat_277	33	5354	5386	plus
Repeat_277	33	11260	11292	plus
Repeat_277	33	21581	21613	plus
Repeat_277	33	164262	164230	minus
Repeat_277	33	193247	193279	plus
Repeat_277	33	199032	199000	minus
Repeat_277	33	264214	264246	plus
Repeat_277	33	274230	274198	minus
Repeat_277	33	395519	395487	minus
Repeat_278	32	432602	432633	plus
Repeat_278	32	461000	460969	minus
Repeat_279	32	360799	360830	plus
Repeat_279	32	572402	572433	plus
Repeat_280	32	164112	164143	plus
Repeat_280	32	318245	318276	plus
Repeat_280	32	387395	387426	plus
Repeat_280	32	453078	453047	minus
Repeat_280	32	522007	522038	plus
Repeat_281	32	279781	279812	plus
Repeat_281	32	422724	422693	minus
Repeat_282	32	193324	193355	plus
Repeat_282	32	264291	264322	plus
Repeat_282	32	266943	266912	minus
Repeat_283	32	262565	262596	plus
Repeat_283	32	365156	365125	minus
Repeat_284	32	246757	246788	plus
Repeat_284	32	356514	356545	plus
Repeat_285	32	164112	164143	plus
Repeat_285	32	318245	318276	plus
Repeat_285	32	387395	387426	plus
Repeat_285	32	453078	453047	minus
Repeat_285	32	522007	522038	plus
Repeat_286	32	127629	127660	plus
Repeat_286	32	133745	133714	minus
Repeat_286	32	262284	262253	minus
Repeat_286	32	307262	307293	plus
Repeat_287	32	104187	104218	plus
Repeat_287	32	263414	263445	plus
Repeat_288	32	103495	103526	plus
Repeat_288	32	356115	356146	plus
Repeat_289	32	95993	96024	plus
Repeat_289	32	262196	262165	minus
Repeat_290	32	71870	71901	plus
Repeat_290	32	273173	273204	plus
Repeat_291	32	39979	40010	plus
Repeat_291	32	72544	72513	minus
Repeat_291	32	81859	81890	plus
Repeat_291	32	218575	218606	plus
Repeat_291	32	260439	260470	plus
Repeat_291	32	395449	395480	plus
Repeat_291	32	474393	474424	plus
Repeat_292	32	27977	27946	minus
Repeat_292	32	36855	36886	plus
Repeat_292	32	164145	164176	plus
Repeat_292	32	214778	214809	plus
Repeat_292	32	272345	272314	minus
Repeat_292	32	318278	318309	plus
Repeat_293	32	5398	5429	plus
Repeat_293	32	11351	11382	plus
Repeat_293	32	13098	13129	plus
Repeat_293	32	27904	27935	plus
Repeat_293	32	59666	59697	plus
Repeat_293	32	133435	133404	minus
Repeat_293	32	160366	160397	plus
Repeat_293	32	164218	164187	minus
Repeat_293	32	198411	198380	minus
Repeat_293	32	208188	208219	plus
Repeat_293	32	214851	214820	minus
Repeat_293	32	259263	259294	plus
Repeat_293	32	264258	264289	plus
Repeat_293	32	318351	318320	minus
Repeat_293	32	323410	323379	minus
Repeat_294	32	5398	5429	plus
Repeat_294	32	11351	11382	plus
Repeat_294	32	13098	13129	plus
Repeat_294	32	27904	27935	plus
Repeat_294	32	59666	59697	plus
Repeat_294	32	133435	133404	minus
Repeat_294	32	160366	160397	plus
Repeat_294	32	164218	164187	minus
Repeat_294	32	198411	198380	minus
Repeat_294	32	208188	208219	plus
Repeat_294	32	214851	214820	minus
Repeat_294	32	259263	259294	plus
Repeat_294	32	264258	264289	plus
Repeat_294	32	318351	318320	minus
Repeat_294	32	323410	323379	minus
Repeat_295	31	443578	443608	plus
Repeat_295	31	443609	443579	minus
Repeat_295	31	550173	550203	plus
Repeat_296	31	382801	382831	plus
Repeat_296	31	383837	383807	minus
Repeat_297	31	374963	374993	plus
Repeat_297	31	436311	436281	minus
Repeat_298	31	335059	335089	plus
Repeat_298	31	451891	451861	minus
Repeat_299	31	318233	318263	plus
Repeat_299	31	448459	448489	plus
Repeat_300	31	274184	274214	plus
Repeat_300	31	467183	467213	plus
Repeat_301	31	272262	272292	plus
Repeat_301	31	273191	273161	minus
Repeat_302	31	260331	260361	plus
Repeat_302	31	298069	298099	plus
Repeat_303	31	236627	236657	plus
Repeat_303	31	404115	404085	minus
Repeat_304	31	209420	209450	plus
Repeat_304	31	209908	209878	minus
Repeat_305	31	205430	205460	plus
Repeat_305	31	566358	566388	plus
Repeat_306	31	11334	11364	plus
Repeat_306	31	193321	193351	plus
Repeat_306	31	195788	195758	minus
Repeat_306	31	266946	266916	minus
Repeat_306	31	272302	272332	plus
Repeat_307	31	134310	134340	plus
Repeat_307	31	452848	452818	minus
Repeat_308	31	81783	81813	plus
Repeat_308	31	127598	127628	plus
Repeat_308	31	133776	133746	minus
Repeat_308	31	160473	160443	minus
Repeat_308	31	195883	195853	minus
Repeat_308	31	262316	262286	minus
Repeat_308	31	266996	266966	minus
Repeat_309	31	125981	126011	plus
Repeat_309	31	475941	475911	minus
Repeat_310	31	86599	86629	plus
Repeat_310	31	264868	264898	plus
Repeat_311	31	48766	48796	plus
Repeat_311	31	90018	90048	plus
Repeat_312	31	37638	37668	plus
Repeat_312	31	320942	320972	plus
Repeat_313	31	5367	5397	plus
Repeat_313	31	11273	11303	plus
Repeat_313	31	21594	21624	plus
Repeat_313	31	164249	164219	minus
Repeat_313	31	193260	193290	plus
Repeat_313	31	199019	198989	minus
Repeat_313	31	208157	208187	plus
Repeat_313	31	264227	264257	plus
Repeat_313	31	323441	323411	minus
Repeat_313	31	387485	387455	minus
Repeat_313	31	395506	395476	minus
Repeat_314	31	21168	21198	plus
Repeat_314	31	162739	162769	plus
Repeat_315	31	18691	18721	plus
Repeat_315	31	39140	39110	minus
Repeat_316	31	5399	5429	plus
Repeat_316	31	11352	11382	plus
Repeat_316	31	13099	13129	plus
Repeat_316	31	21626	21656	plus
Repeat_316	31	27905	27935	plus
Repeat_316	31	59667	59697	plus
Repeat_316	31	133434	133404	minus
Repeat_316	31	160367	160397	plus
Repeat_316	31	164217	164187	minus
Repeat_316	31	198410	198380	minus
Repeat_316	31	208189	208219	plus
Repeat_316	31	214850	214820	minus
Repeat_316	31	259264	259294	plus
Repeat_316	31	264259	264289	plus
Repeat_316	31	318350	318320	minus
Repeat_316	31	323409	323379	minus
Repeat_317	31	11334	11364	plus
Repeat_317	31	193321	193351	plus
Repeat_317	31	195788	195758	minus
Repeat_317	31	266946	266916	minus
Repeat_317	31	272302	272332	plus
Repeat_318	30	443579	443608	plus
Repeat_318	30	443608	443579	minus
Repeat_318	30	550174	550203	plus
Repeat_318	30	550203	550174	minus
Repeat_319	30	292230	292259	plus
Repeat_319	30	542498	542469	minus
Repeat_320	30	272292	272263	minus
Repeat_320	30	273161	273190	plus
Repeat_320	30	274108	274137	plus
Repeat_321	30	272188	272217	plus
Repeat_321	30	312411	312382	minus
Repeat_322	30	27937	27966	plus
Repeat_322	30	164185	164156	minus
Repeat_322	30	193324	193353	plus
Repeat_322	30	214818	214789	minus
Repeat_322	30	264291	264320	plus
Repeat_322	30	266943	266914	minus
Repeat_322	30	272305	272334	plus
Repeat_322	30	318318	318289	minus
Repeat_323	30	208290	208319	plus
Repeat_323	30	208319	208290	minus
Repeat_324	30	177086	177115	plus
Repeat_324	30	272215	272186	minus
Repeat_325	30	161455	161484	plus
Repeat_325	30	500001	499972	minus
Repeat_326	30	85440	85469	plus
Repeat_326	30	236612	236583	minus
Repeat_327	30	81814	81843	plus
Repeat_327	30	127629	127658	plus
Repeat_327	30	133745	133716	minus
Repeat_327	30	160442	160413	minus
Repeat_327	30	195852	195823	minus
Repeat_327	30	262284	262255	minus
Repeat_327	30	274162	274133	minus
Repeat_327	30	307262	307291	plus
Repeat_327	30	323291	323320	plus
Repeat_328	30	59931	59960	plus
Repeat_328	30	109156	109185	plus
Repeat_329	30	39981	40010	plus
Repeat_329	30	72542	72513	minus
Repeat_329	30	81861	81890	plus
Repeat_329	30	218577	218606	plus
Repeat_329	30	260441	260470	plus
Repeat_329	30	387430	387459	plus
Repeat_329	30	395451	395480	plus
Repeat_329	30	453043	453014	minus
Repeat_329	30	474395	474424	plus
Repeat_330	30	27937	27966	plus
Repeat_330	30	164185	164156	minus
Repeat_330	30	193324	193353	plus
Repeat_330	30	214818	214789	minus
Repeat_330	30	264291	264320	plus
Repeat_330	30	266943	266914	minus
Repeat_330	30	272305	272334	plus
Repeat_330	30	318318	318289	minus
Repeat_331	30	5368	5397	plus
Repeat_331	30	11274	11303	plus
Repeat_331	30	21595	21624	plus
Repeat_331	30	27874	27903	plus
Repeat_331	30	164248	164219	minus
Repeat_331	30	193261	193290	plus
Repeat_331	30	199018	198989	minus
Repeat_331	30	208158	208187	plus
Repeat_331	30	218631	218602	minus
Repeat_331	30	264228	264257	plus
Repeat_331	30	323440	323411	minus
Repeat_331	30	387484	387455	minus
Repeat_331	30	395505	395476	minus
Repeat_331	30	452989	453018	plus
Repeat_331	30	474449	474420	minus
Repeat_332	29	412009	412037	plus
Repeat_332	29	451767	451739	minus
Repeat_333	29	200109	200081	minus
Repeat_333	29	247250	247278	plus
Repeat_333	29	398196	398168	minus
Repeat_334	29	226399	226427	plus
Repeat_334	29	502047	502019	minus
Repeat_335	29	221858	221886	plus
Repeat_335	29	452727	452699	minus
Repeat_336	29	219587	219615	plus
Repeat_336	29	321627	321655	plus
Repeat_337	29	193354	193382	plus
Repeat_337	29	264321	264349	plus
Repeat_337	29	558388	558360	minus
Repeat_338	29	96077	96105	plus
Repeat_338	29	524332	524360	plus
Repeat_339	29	81848	81876	plus
Repeat_339	29	448492	448520	plus
Repeat_340	29	59658	59686	plus
Repeat_340	29	133443	133415	minus
Repeat_340	29	198419	198391	minus
Repeat_340	29	259255	259283	plus
Repeat_340	29	272264	272292	plus
Repeat_340	29	273189	273161	minus
Repeat_340	29	274136	274108	minus
Repeat_341	29	38972	39000	plus
Repeat_341	29	272424	272452	plus
Repeat_342	29	24271	24299	plus
Repeat_342	29	208320	208292	minus
Repeat_343	29	5369	5397	plus
Repeat_343	29	11275	11303	plus
Repeat_343	29	21596	21624	plus
Repeat_343	29	27875	27903	plus
Repeat_343	29	81914	81886	minus
Repeat_343	29	164247	164219	minus
Repeat_343	29	193262	193290	plus
Repeat_343	29	199017	198989	minus
Repeat_343	29	208159	208187	plus
Repeat_343	29	214880	214852	minus
Repeat_343	29	218630	218602	minus
Repeat_343	29	264229	264257	plus
Repeat_343	29	318380	318352	minus
Repeat_343	29	323439	323411	minus
Repeat_343	29	387483	387455	minus
Repeat_343	29	395504	395476	minus
Repeat_343	29	452990	453018	plus
Repeat_343	29	474448	474420	minus
Repeat_344	29	11363	11391	plus
Repeat_344	29	13110	13138	plus
Repeat_344	29	208200	208228	plus
Repeat_344	29	451204	451232	plus
Repeat_345	29	5398	5426	plus
Repeat_345	29	11304	11332	plus
Repeat_345	29	11351	11379	plus
Repeat_345	29	13098	13126	plus
Repeat_345	29	27904	27932	plus
Repeat_345	29	59666	59694	plus
Repeat_345	29	133435	133407	minus
Repeat_345	29	160366	160394	plus
Repeat_345	29	164218	164190	minus
Repeat_345	29	193291	193319	plus
Repeat_345	29	195771	195743	minus
Repeat_345	29	198411	198383	minus
Repeat_345	29	198988	198960	minus
Repeat_345	29	208188	208216	plus
Repeat_345	29	214851	214823	minus
Repeat_345	29	259263	259291	plus
Repeat_345	29	264258	264286	plus
Repeat_345	29	272272	272300	plus
Repeat_345	29	313465	313437	minus
Repeat_345	29	318351	318323	minus
Repeat_345	29	323410	323382	minus
Repeat_345	29	537554	537582	plus
Repeat_346	29	5398	5426	plus
Repeat_346	29	11304	11332	plus
Repeat_346	29	11351	11379	plus
Repeat_346	29	13098	13126	plus
Repeat_346	29	27904	27932	plus
Repeat_346	29	59666	59694	plus
Repeat_346	29	133435	133407	minus
Repeat_346	29	160366	160394	plus
Repeat_346	29	164218	164190	minus
Repeat_346	29	193291	193319	plus
Repeat_346	29	195771	195743	minus
Repeat_346	29	198411	198383	minus
Repeat_346	29	198988	198960	minus
Repeat_346	29	208188	208216	plus
Repeat_346	29	214851	214823	minus
Repeat_346	29	259263	259291	plus
Repeat_346	29	264258	264286	plus
Repeat_346	29	272272	272300	plus
Repeat_346	29	313465	313437	minus
Repeat_346	29	318351	318323	minus
Repeat_346	29	323410	323382	minus
Repeat_346	29	537554	537582	plus
Repeat_347	28	387472	387499	plus
Repeat_347	28	567618	567645	plus
Repeat_348	28	329522	329549	plus
Repeat_348	28	331297	331270	minus
Repeat_349	28	81813	81786	minus
Repeat_349	28	127628	127601	minus
Repeat_349	28	133746	133773	plus
Repeat_349	28	160443	160470	plus
Repeat_349	28	195853	195880	plus
Repeat_349	28	262286	262313	plus
Repeat_349	28	266966	266993	plus
Repeat_349	28	274163	274190	plus
Repeat_350	28	236525	236552	plus
Repeat_350	28	374157	374184	plus
Repeat_351	28	226189	226216	plus
Repeat_351	28	448635	448608	minus
Repeat_352	28	208149	208176	plus
Repeat_352	28	467207	467180	minus
Repeat_353	28	185524	185551	plus
Repeat_353	28	537515	537542	plus
Repeat_354	28	177086	177113	plus
Repeat_354	28	272215	272188	minus
Repeat_354	28	312384	312411	plus
Repeat_355	28	176995	177022	plus
Repeat_355	28	542676	542649	minus
Repeat_356	28	164962	164989	plus
Repeat_356	28	519624	519651	plus
Repeat_357	28	136447	136474	plus
Repeat_357	28	452790	452817	plus
Repeat_358	28	102269	102296	plus
Repeat_358	28	243530	243557	plus
Repeat_359	28	83960	83987	plus
Repeat_359	28	360314	360341	plus
Repeat_360	28	61288	61315	plus
Repeat_360	28	63584	63557	minus
Repeat_360	28	459936	459963	plus
Repeat_361	28	35727	35754	plus
Repeat_361	28	76278	76251	minus
Repeat_362	28	27960	27987	plus
Repeat_362	28	36872	36845	minus
Repeat_362	28	39996	39969	minus
Repeat_362	28	81876	81849	minus
Repeat_362	28	214795	214768	minus
Repeat_362	28	218592	218565	minus
Repeat_362	28	260456	260429	minus
Repeat_362	28	448520	448493	minus
Repeat_362	28	474410	474383	minus
Repeat_363	28	24272	24299	plus
Repeat_363	28	208290	208317	plus
Repeat_363	28	208319	208292	minus
Repeat_364	28	5370	5397	plus
Repeat_364	28	11276	11303	plus
Repeat_364	28	21597	21624	plus
Repeat_364	28	27876	27903	plus
Repeat_364	28	81913	81886	minus
Repeat_364	28	160338	160365	plus
Repeat_364	28	164246	164219	minus
Repeat_364	28	193263	193290	plus
Repeat_364	28	199016	198989	minus
Repeat_364	28	208160	208187	plus
Repeat_364	28	214879	214852	minus
Repeat_364	28	218629	218602	minus
Repeat_364	28	264230	264257	plus
Repeat_364	28	318379	318352	minus
Repeat_364	28	323438	323411	minus
Repeat_364	28	387482	387455	minus
Repeat_364	28	395503	395476	minus
Repeat_364	28	452991	453018	plus
Repeat_364	28	474447	474420	minus
Repeat_364	28	537526	537553	plus
Repeat_365	28	11366	11393	plus
Repeat_365	28	411294	411321	plus
Repeat_366	28	11337	11364	plus
Repeat_366	28	27937	27964	plus
Repeat_366	28	164185	164158	minus
Repeat_366	28	193324	193351	plus
Repeat_366	28	195785	195758	minus
Repeat_366	28	214818	214791	minus
Repeat_366	28	264291	264318	plus
Repeat_366	28	266943	266916	minus
Repeat_366	28	272305	272332	plus
Repeat_366	28	318318	318291	minus
Repeat_367	28	5399	5426	plus
Repeat_367	28	11305	11332	plus
Repeat_367	28	11352	11379	plus
Repeat_367	28	13099	13126	plus
Repeat_367	28	21626	21653	plus
Repeat_367	28	27905	27932	plus
Repeat_367	28	59667	59694	plus
Repeat_367	28	133434	133407	minus
Repeat_367	28	160367	160394	plus
Repeat_367	28	164217	164190	minus
Repeat_367	28	193292	193319	plus
Repeat_367	28	195770	195743	minus
Repeat_367	28	198410	198383	minus
Repeat_367	28	198987	198960	minus
Repeat_367	28	208189	208216	plus
Repeat_367	28	214850	214823	minus
Repeat_367	28	259264	259291	plus
Repeat_367	28	264259	264286	plus
Repeat_367	28	272273	272300	plus
Repeat_367	28	313464	313437	minus
Repeat_367	28	318350	318323	minus
Repeat_367	28	323409	323382	minus
Repeat_367	28	537555	537582	plus
Repeat_368	28	7701	7728	plus
Repeat_368	28	383868	383895	plus
Repeat_369	28	5398	5425	plus
Repeat_369	28	11304	11331	plus
Repeat_369	28	11351	11378	plus
Repeat_369	28	13098	13125	plus
Repeat_369	28	27904	27931	plus
Repeat_369	28	59666	59693	plus
Repeat_369	28	133435	133408	minus
Repeat_369	28	160366	160393	plus
Repeat_369	28	164218	164191	minus
Repeat_369	28	193291	193318	plus
Repeat_369	28	195771	195744	minus
Repeat_369	28	198411	198384	minus
Repeat_369	28	198988	198961	minus
Repeat_369	28	208188	208215	plus
Repeat_369	28	214851	214824	minus
Repeat_369	28	259263	259290	plus
Repeat_369	28	264258	264285	plus
Repeat_369	28	272272	272299	plus
Repeat_369	28	274128	274101	minus
Repeat_369	28	313465	313438	minus
Repeat_369	28	318351	318324	minus
Repeat_369	28	323410	323383	minus
Repeat_369	28	537554	537581	plus
Repeat_370	27	449185	449211	plus
Repeat_370	27	452867	452893	plus
Repeat_371	27	374927	374953	plus
Repeat_371	27	436360	436334	minus
Repeat_372	27	323428	323454	plus
Repeat_372	27	387472	387498	plus
Repeat_372	27	567618	567644	plus
Repeat_373	27	300836	300862	plus
Repeat_373	27	474431	474457	plus
Repeat_374	27	279832	279858	plus
Repeat_374	27	422671	422645	minus
Repeat_375	27	279648	279674	plus
Repeat_375	27	510210	510236	plus
Repeat_376	27	275166	275192	plus
Repeat_376	27	387474	387500	plus
Repeat_377	27	5386	5360	minus
Repeat_377	27	11292	11266	minus
Repeat_377	27	21613	21587	minus
Repeat_377	27	164230	164256	plus
Repeat_377	27	193279	193253	minus
Repeat_377	27	199000	199026	plus
Repeat_377	27	264246	264220	minus
Repeat_377	27	274198	274224	plus
Repeat_377	27	323422	323448	plus
Repeat_377	27	387466	387492	plus
Repeat_377	27	395487	395513	plus
Repeat_378	27	274100	274126	plus
Repeat_378	27	382786	382812	plus
Repeat_379	27	252441	252467	plus
Repeat_379	27	449193	449167	minus
Repeat_380	27	227725	227751	plus
Repeat_380	27	557445	557419	minus
Repeat_381	27	145037	145063	plus
Repeat_381	27	255877	255851	minus
Repeat_382	27	110909	110935	plus
Repeat_382	27	566646	566672	plus
Repeat_383	27	106848	106874	plus
Repeat_383	27	205611	205585	minus
Repeat_384	27	105940	105966	plus
Repeat_384	27	173075	173101	plus
Repeat_385	27	102695	102721	plus
Repeat_385	27	103009	103035	plus
Repeat_386	27	86288	86314	plus
Repeat_386	27	86320	86346	plus
Repeat_386	27	86352	86378	plus
Repeat_386	27	86384	86410	plus
Repeat_386	27	460054	460028	minus
Repeat_387	27	81803	81829	plus
Repeat_387	27	97773	97747	minus
Repeat_387	27	127618	127644	plus
Repeat_387	27	133756	133730	minus
Repeat_387	27	160453	160427	minus
Repeat_387	27	195863	195837	minus
Repeat_387	27	266976	266950	minus
Repeat_387	27	274173	274147	minus
Repeat_387	27	307251	307277	plus
Repeat_387	27	323280	323306	plus
Repeat_388	27	65782	65808	plus
Repeat_388	27	183838	183864	plus
Repeat_388	27	224575	224601	plus
Repeat_389	27	61289	61315	plus
Repeat_389	27	63583	63557	minus
Repeat_389	27	459937	459963	plus
Repeat_389	27	459967	459993	plus
Repeat_389	27	459997	460023	plus
Repeat_390	27	45327	45353	plus
Repeat_390	27	234876	234850	minus
Repeat_391	27	44503	44529	plus
Repeat_391	27	128464	128438	minus
Repeat_392	27	40029	40055	plus
Repeat_392	27	132503	132477	minus
Repeat_392	27	260489	260515	plus
Repeat_393	27	27977	27951	minus
Repeat_393	27	36855	36881	plus
Repeat_393	27	39979	40005	plus
Repeat_393	27	72544	72518	minus
Repeat_393	27	81859	81885	plus
Repeat_393	27	164145	164171	plus
Repeat_393	27	214778	214804	plus
Repeat_393	27	218575	218601	plus
Repeat_393	27	260439	260465	plus
Repeat_393	27	272345	272319	minus
Repeat_393	27	318278	318304	plus
Repeat_393	27	395449	395475	plus
Repeat_393	27	474393	474419	plus
Repeat_394	27	39261	39287	plus
Repeat_394	27	262825	262851	plus
Repeat_395	27	38295	38321	plus
Repeat_395	27	318218	318192	minus
Repeat_396	27	36917	36943	plus
Repeat_396	27	221814	221788	minus
Repeat_397	27	29398	29424	plus
Repeat_397	27	304520	304546	plus
Repeat_398	27	27951	27977	plus
Repeat_398	27	36881	36855	minus
Repeat_398	27	40005	39979	minus
Repeat_398	27	72518	72544	plus
Repeat_398	27	81885	81859	minus
Repeat_398	27	164171	164145	minus
Repeat_398	27	214804	214778	minus
Repeat_398	27	218601	218575	minus
Repeat_398	27	260465	260439	minus
Repeat_398	27	272319	272345	plus
Repeat_398	27	318304	318278	minus
Repeat_398	27	395475	395449	minus
Repeat_398	27	474419	474393	minus
Repeat_399	27	5399	5425	plus
Repeat_399	27	11305	11331	plus
Repeat_399	27	11352	11378	plus
Repeat_399	27	13099	13125	plus
Repeat_399	27	21626	21652	plus
Repeat_399	27	27905	27931	plus
Repeat_399	27	59667	59693	plus
Repeat_399	27	133434	133408	minus
Repeat_399	27	160367	160393	plus
Repeat_399	27	164217	164191	minus
Repeat_399	27	193292	193318	plus
Repeat_399	27	195770	195744	minus
Repeat_399	27	198410	198384	minus
Repeat_399	27	198987	198961	minus
Repeat_399	27	208189	208215	plus
Repeat_399	27	214850	214824	minus
Repeat_399	27	259264	259290	plus
Repeat_399	27	264259	264285	plus
Repeat_399	27	272273	272299	plus
Repeat_399	27	274127	274101	minus
Repeat_399	27	313464	313438	minus
Repeat_399	27	318350	318324	minus
Repeat_399	27	323409	323383	minus
Repeat_399	27	537555	537581	plus
Repeat_400	27	11366	11392	plus
Repeat_400	27	13113	13139	plus
Repeat_400	27	208203	208229	plus
Repeat_400	27	411294	411320	plus
Repeat_401	27	13075	13101	plus
Repeat_401	27	272400	272374	minus
Repeat_402	27	11337	11363	plus
Repeat_402	27	27937	27963	plus
Repeat_402	27	164185	164159	minus
Repeat_402	27	193324	193350	plus
Repeat_402	27	195785	195759	minus
Repeat_402	27	214818	214792	minus
Repeat_402	27	264291	264317	plus
Repeat_402	27	266943	266917	minus
Repeat_402	27	272305	272331	plus
Repeat_402	27	318318	318292	minus
Repeat_402	27	323377	323351	minus
Repeat_403	27	10281	10307	plus
Repeat_403	27	129463	129437	minus
Repeat_404	26	537644	537669	plus
Repeat_404	26	537671	537696	plus
Repeat_405	26	534925	534950	plus
Repeat_405	26	560959	560984	plus
Repeat_406	26	461090	461115	plus
Repeat_406	26	489702	489727	plus
Repeat_407	26	11366	11391	plus
Repeat_407	26	13113	13138	plus
Repeat_407	26	208203	208228	plus
Repeat_407	26	411294	411319	plus
Repeat_407	26	451207	451232	plus
Repeat_408	26	383842	383867	plus
Repeat_408	26	448512	448487	minus
Repeat_409	26	353346	353371	plus
Repeat_409	26	496066	496091	plus
Repeat_410	26	275166	275191	plus
Repeat_410	26	387474	387499	plus
Repeat_410	26	567620	567645	plus
Repeat_411	26	13101	13076	minus
Repeat_411	26	272374	272399	plus
Repeat_411	26	313462	313487	plus
Repeat_412	26	263069	263094	plus
Repeat_412	26	502702	502677	minus
Repeat_413	26	260335	260360	plus
Repeat_413	26	298073	298098	plus
Repeat_413	26	438215	438190	minus
Repeat_414	26	226656	226681	plus
Repeat_414	26	537319	537294	minus
Repeat_415	26	223010	223035	plus
Repeat_415	26	550754	550779	plus
Repeat_416	26	193362	193387	plus
Repeat_416	26	395458	395433	minus
Repeat_417	26	126520	126545	plus
Repeat_417	26	243578	243553	minus
Repeat_418	26	102232	102257	plus
Repeat_418	26	478520	478545	plus
Repeat_419	26	76312	76337	plus
Repeat_419	26	79339	79314	minus
Repeat_420	26	71839	71864	plus
Repeat_420	26	382816	382791	minus
Repeat_421	26	44850	44875	plus
Repeat_421	26	521220	521245	plus
Repeat_422	26	40034	40059	plus
Repeat_422	26	132521	132546	plus
Repeat_423	26	38066	38091	plus
Repeat_423	26	264462	264487	plus
Repeat_424	26	29399	29424	plus
Repeat_424	26	304521	304546	plus
Repeat_424	26	431906	431931	plus
Repeat_425	26	24274	24299	plus
Repeat_425	26	24299	24274	minus
Repeat_425	26	208292	208317	plus
Repeat_425	26	208317	208292	minus
Repeat_425	26	443581	443606	plus
Repeat_425	26	443606	443581	minus
Repeat_425	26	550176	550201	plus
Repeat_425	26	550201	550176	minus
Repeat_426	26	24273	24298	plus
Repeat_426	26	24298	24273	minus
Repeat_426	26	208291	208316	plus
Repeat_426	26	208316	208291	minus
Repeat_426	26	208293	208318	plus
Repeat_426	26	208318	208293	minus
Repeat_427	26	11346	11371	plus
Repeat_427	26	59661	59686	plus
Repeat_427	26	133440	133415	minus
Repeat_427	26	195776	195751	minus
Repeat_427	26	198416	198391	minus
Repeat_427	26	259258	259283	plus
Repeat_427	26	272267	272292	plus
Repeat_427	26	273186	273161	minus
Repeat_427	26	274133	274108	minus
Repeat_428	26	5400	5425	plus
Repeat_428	26	11306	11331	plus
Repeat_428	26	11353	11378	plus
Repeat_428	26	13100	13125	plus
Repeat_428	26	21627	21652	plus
Repeat_428	26	27906	27931	plus
Repeat_428	26	59668	59693	plus
Repeat_428	26	133433	133408	minus
Repeat_428	26	160368	160393	plus
Repeat_428	26	164216	164191	minus
Repeat_428	26	193293	193318	plus
Repeat_428	26	195769	195744	minus
Repeat_428	26	198409	198384	minus
Repeat_428	26	198986	198961	minus
Repeat_428	26	208190	208215	plus
Repeat_428	26	214849	214824	minus
Repeat_428	26	259265	259290	plus
Repeat_428	26	264260	264285	plus
Repeat_428	26	272274	272299	plus
Repeat_428	26	274126	274101	minus
Repeat_428	26	313463	313438	minus
Repeat_428	26	318349	318324	minus
Repeat_428	26	323408	323383	minus
Repeat_428	26	382812	382787	minus
Repeat_428	26	537556	537581	plus
Repeat_429	26	1519	1544	plus
Repeat_429	26	296487	296512	plus
Repeat_430	25	542951	542975	plus
Repeat_430	25	542974	542998	plus
Repeat_431	25	451953	451977	plus
Repeat_431	25	562927	562951	plus
Repeat_432	25	200081	200105	plus
Repeat_432	25	247278	247254	minus
Repeat_432	25	389551	389575	plus
Repeat_432	25	398168	398192	plus
Repeat_433	25	361199	361223	plus
Repeat_433	25	394945	394969	plus
Repeat_434	25	361155	361179	plus
Repeat_434	25	394896	394920	plus
Repeat_435	25	275166	275190	plus
Repeat_435	25	323430	323454	plus
Repeat_435	25	387474	387498	plus
Repeat_435	25	567620	567644	plus
Repeat_436	25	263937	263961	plus
Repeat_436	25	502119	502095	minus
Repeat_437	25	247242	247266	plus
Repeat_437	25	253396	253372	minus
Repeat_438	25	240159	240183	plus
Repeat_438	25	264052	264028	minus
Repeat_439	25	208149	208173	plus
Repeat_439	25	274208	274184	minus
Repeat_439	25	467207	467183	minus
Repeat_440	25	199035	199059	plus
Repeat_440	25	448466	448442	minus
Repeat_441	25	27984	27960	minus
Repeat_441	25	36848	36872	plus
Repeat_441	25	39972	39996	plus
Repeat_441	25	81852	81876	plus
Repeat_441	25	164138	164162	plus
Repeat_441	25	214771	214795	plus
Repeat_441	25	218568	218592	plus
Repeat_441	25	260432	260456	plus
Repeat_441	25	318271	318295	plus
Repeat_441	25	448496	448520	plus
Repeat_441	25	474386	474410	plus
Repeat_442	25	137259	137283	plus
Repeat_442	25	177089	177113	plus
Repeat_442	25	272212	272188	minus
Repeat_442	25	312387	312411	plus
Repeat_443	25	116168	116192	plus
Repeat_443	25	540171	540147	minus
Repeat_444	25	85071	85095	plus
Repeat_444	25	120439	120415	minus
Repeat_445	25	63883	63907	plus
Repeat_445	25	558501	558525	plus
Repeat_446	25	63458	63482	plus
Repeat_446	25	63588	63612	plus
Repeat_446	25	86288	86312	plus
Repeat_446	25	86320	86344	plus
Repeat_446	25	86352	86376	plus
Repeat_446	25	86384	86408	plus
Repeat_446	25	86416	86440	plus
Repeat_446	25	460054	460030	minus
Repeat_447	25	61271	61295	plus
Repeat_447	25	63471	63447	minus
Repeat_447	25	63601	63577	minus
Repeat_447	25	86301	86277	minus
Repeat_447	25	460041	460065	plus
Repeat_448	25	52386	52410	plus
Repeat_448	25	264436	264412	minus
Repeat_449	25	45464	45488	plus
Repeat_449	25	161630	161606	minus
Repeat_450	25	27953	27977	plus
Repeat_450	25	36879	36855	minus
Repeat_450	25	40003	39979	minus
Repeat_450	25	72520	72544	plus
Repeat_450	25	81883	81859	minus
Repeat_450	25	164169	164145	minus
Repeat_450	25	214802	214778	minus
Repeat_450	25	218599	218575	minus
Repeat_450	25	260463	260439	minus
Repeat_450	25	272321	272345	plus
Repeat_450	25	318302	318278	minus
Repeat_450	25	395473	395449	minus
Repeat_450	25	441732	441708	minus
Repeat_450	25	474417	474393	minus
Repeat_451	25	27951	27975	plus
Repeat_451	25	36881	36857	minus
Repeat_451	25	40005	39981	minus
Repeat_451	25	72518	72542	plus
Repeat_451	25	81885	81861	minus
Repeat_451	25	164171	164147	minus
Repeat_451	25	214804	214780	minus
Repeat_451	25	218601	218577	minus
Repeat_451	25	260465	260441	minus
Repeat_451	25	272319	272343	plus
Repeat_451	25	318304	318280	minus
Repeat_451	25	387454	387430	minus
Repeat_451	25	395475	395451	minus
Repeat_451	25	453019	453043	plus
Repeat_451	25	474419	474395	minus
Repeat_452	25	24273	24297	plus
Repeat_452	25	24298	24274	minus
Repeat_452	25	24275	24299	plus
Repeat_452	25	208291	208315	plus
Repeat_452	25	208316	208292	minus
Repeat_452	25	208293	208317	plus
Repeat_452	25	208318	208294	minus
Repeat_452	25	443605	443581	minus
Repeat_452	25	443582	443606	plus
Repeat_452	25	550200	550176	minus
Repeat_452	25	550177	550201	plus
Repeat_453	25	11322	11346	plus
Repeat_453	25	193309	193333	plus
Repeat_453	25	272290	272314	plus
Repeat_453	25	416999	416975	minus
Repeat_454	24	535849	535872	plus
Repeat_454	24	536982	537005	plus
Repeat_455	24	389699	389722	plus
Repeat_455	24	451202	451179	minus
Repeat_456	24	379037	379060	plus
Repeat_456	24	395459	395436	minus
Repeat_457	24	375016	375039	plus
Repeat_457	24	436258	436235	minus
Repeat_458	24	360927	360950	plus
Repeat_458	24	572539	572562	plus
Repeat_459	24	81848	81871	plus
Repeat_459	24	323325	323348	plus
Repeat_459	24	448492	448515	plus
Repeat_460	24	294590	294613	plus
Repeat_460	24	366124	366147	plus
Repeat_461	24	275389	275412	plus
Repeat_461	24	275412	275435	plus
Repeat_462	24	274081	274104	plus
Repeat_462	24	474378	474401	plus
Repeat_463	24	236882	236905	plus
Repeat_463	24	403851	403828	minus
Repeat_464	24	220987	221010	plus
Repeat_464	24	247103	247080	minus
Repeat_465	24	212021	212044	plus
Repeat_465	24	213048	213071	plus
Repeat_466	24	11345	11322	minus
Repeat_466	24	193332	193309	minus
Repeat_466	24	195730	195753	plus
Repeat_466	24	198947	198970	plus
Repeat_466	24	272313	272290	minus
Repeat_466	24	313424	313447	plus
Repeat_466	24	416976	416999	plus
Repeat_466	24	537595	537572	minus
Repeat_467	24	132495	132518	plus
Repeat_467	24	300822	300845	plus
Repeat_468	24	105926	105949	plus
Repeat_468	24	264505	264482	minus
Repeat_469	24	105790	105813	plus
Repeat_469	24	351805	351828	plus
Repeat_470	24	103477	103500	plus
Repeat_470	24	356091	356114	plus
Repeat_471	24	95955	95978	plus
Repeat_471	24	262233	262210	minus
Repeat_472	24	81803	81826	plus
Repeat_472	24	97773	97750	minus
Repeat_472	24	102611	102588	minus
Repeat_472	24	127618	127641	plus
Repeat_472	24	133756	133733	minus
Repeat_472	24	160453	160430	minus
Repeat_472	24	195863	195840	minus
Repeat_472	24	266976	266953	minus
Repeat_472	24	274173	274150	minus
Repeat_472	24	307251	307274	plus
Repeat_472	24	323280	323303	plus
Repeat_473	24	76309	76332	plus
Repeat_473	24	472715	472738	plus
Repeat_474	24	71835	71858	plus
Repeat_474	24	185590	185567	minus
Repeat_475	24	63458	63481	plus
Repeat_475	24	63588	63611	plus
Repeat_475	24	86288	86311	plus
Repeat_475	24	86320	86343	plus
Repeat_475	24	86352	86375	plus
Repeat_475	24	86384	86407	plus
Repeat_475	24	86416	86439	plus
Repeat_475	24	365293	365270	minus
Repeat_475	24	460054	460031	minus
Repeat_476	24	61288	61311	plus
Repeat_476	24	63584	63561	minus
Repeat_476	24	459936	459959	plus
Repeat_476	24	540714	540737	plus
Repeat_477	24	47249	47272	plus
Repeat_477	24	262156	262133	minus
Repeat_478	24	39138	39161	plus
Repeat_478	24	85577	85600	plus
Repeat_478	24	237663	237640	minus
Repeat_479	24	24274	24297	plus
Repeat_479	24	24297	24274	minus
Repeat_479	24	24276	24299	plus
Repeat_479	24	24299	24276	minus
Repeat_479	24	208292	208315	plus
Repeat_479	24	208315	208292	minus
Repeat_479	24	208294	208317	plus
Repeat_479	24	208317	208294	minus
Repeat_479	24	443581	443604	plus
Repeat_479	24	443604	443581	minus
Repeat_479	24	443583	443606	plus
Repeat_479	24	443606	443583	minus
Repeat_479	24	550176	550199	plus
Repeat_479	24	550199	550176	minus
Repeat_479	24	550178	550201	plus
Repeat_479	24	550201	550178	minus
Repeat_480	24	24273	24296	plus
Repeat_480	24	24296	24273	minus
Repeat_480	24	24275	24298	plus
Repeat_480	24	24298	24275	minus
Repeat_480	24	208291	208314	plus
Repeat_480	24	208314	208291	minus
Repeat_480	24	208293	208316	plus
Repeat_480	24	208316	208293	minus
Repeat_480	24	208295	208318	plus
Repeat_480	24	208318	208295	minus
Repeat_480	24	443582	443605	plus
Repeat_480	24	443605	443582	minus
Repeat_480	24	550177	550200	plus
Repeat_480	24	550200	550177	minus
Repeat_481	24	14865	14888	plus
Repeat_481	24	520168	520145	minus
Repeat_481	24	521248	521225	minus
Repeat_482	24	5351	5374	plus
Repeat_482	24	177048	177025	minus
Repeat_482	24	199035	199012	minus
