# Supplementary material for: Mitochondrial Genome of Fagus sylvatica L. as a Source for Taxonomic Marker Development in the Fagales
Source: Plants (Basel). 2020 Sep 27;9(10):1274. doi: 10.3390/plants9101274 (PMC7650814; doi:10.3390/plants9101274)
Supplement: Supplementary file 1 [file plants-09-01274-s001.zip › Supplementals/Table_S2.xlsx]

## Sheet: repeats fagus - quercus
completely identical (100% identity, 100% query coverage)				almost completely identical (100% identitiy, < 5 bp of missing overlap)				partly identical (> 91% identity, > 5 bp of missing overlap)
Fagus	Quercus	overlap in bp		Fagus	Quercus	overlap in bp		Fagus	Quercus	overlap in bp
Repeat_11	Repeat_12	81		Repeat_33	Repeat_20	46		Repeat_2	Repeat_18	48
Repeat_38	Repeat_23	45		Repeat_70	Repeat_35	33		Repeat_3	Repeat_29	42
Repeat_40	Repeat_22	45		Repeat_95	Repeat_57	28		Repeat_7	Repeat_2	112
Repeat_42	Repeat_25	43						Repeat_9	Repeat_18	104
Repeat_71	Repeat_43	33						Repeat_9	Repeat_8	84
Repeat_89	Repeat_49	31						Repeat_9	Repeat_15	69
Repeat_112	Repeat_62	28						Repeat_10	Repeat_14	53
								Repeat_12	Repeat_14	33
								Repeat_13	Repeat_8	78
								Repeat_13	Repeat_1	74
								Repeat_13	Repeat_15	69
								Repeat_17	Repeat_8	73
								Repeat_17	Repeat_1	74
								Repeat_17	Repeat_15	69
								Repeat_23	Repeat_49	31
								Repeat_36	Repeat_60	28
								Repeat_48	Repeat_49	31
								Repeat_50	Repeat_54	29
								Repeat_51	Repeat_16	33
								Repeat_60	Repeat_1	36
								Repeat_60	Repeat_66	28
								Repeat_60	Repeat_26	36
								Repeat_66	Repeat_14	33
								Repeat_106	Repeat_26	28

## Sheet: repeats fagus - betula
completely identical (100% identity, 100% query coverage)				almost completely identical (100% identitiy, < 5 bp of missing overlap)				partly identical (> 98% identity, > 5 bp of missing overlap)
Fagus	Betula	overlap in bp		Fagus	Betula	overlap in bp		Fagus	Betula	overlap in bp
Repeat_33	Repeat_139	49		Repeat_38	Repeat_179	42		Repeat_3	Repeat_124	52
Repeat_42	Repeat_171	43		Repeat_68	Repeat_235	34		Repeat_9	Repeat_299	29
Repeat_60	Repeat_233	36		Repeat_88	Repeat_273	31		Repeat_13	Repeat_299	29
Repeat_62	Repeat_236	36		Repeat_90	Repeat_285	30		Repeat_17	Repeat_299	29
Repeat_63	Repeat_232	36		Repeat_90	Repeat_280	30		Repeat_70	Repeat_197	29
Repeat_71	Repeat_269	33		Repeat_90	Repeat_254	30		Repeat_90	Repeat_138	30
								Repeat_90	Repeat_134	30
								Repeat_90	Repeat_26	30
								Repeat_90	Repeat_11	30
								Repeat_90	Repeat_2	30
