# Supplementary material for: Mitochondrial Genome of Fagus sylvatica L. as a Source for Taxonomic Marker Development in the Fagales
Source: Plants (Basel). 2020 Sep 27;9(10):1274. doi: 10.3390/plants9101274 (PMC7650814; doi:10.3390/plants9101274)
Supplement: Supplementary file 1 [file plants-09-01274-s001.zip › Supplementals/Table_S3.xlsx]

## Sheet: Fagus sylvatica
Gene	Position	Target allele	Alternative alleles
atp1	12	C	T
atp1	552	A	C
atp1	897	T	C,G,A
atp4	274	G	T,A
atp6	20	C	A
atp6	429	C	T
atp6	634	C	T
atp9	66	T	C
ccmfc	600	G	T,C
ccmfc	611	C	T,G
ccmfc	1862	T	C
ccmfc	1958	A	T,G
cob	519	C	T
cox1	27	T	C
cox1	1131	G	A
cox1	1353	G	A
cox3	333	C	T
matR	249	A	G,C,T,-
matR	520	G	A,-
matR	687	T	C,-
matR	1085	T	C
matR	1182	A	C
matR	1530	G	A
nad6	198	T	A
nad6	531	A	G
nad7	371	A	G
nad7	1143	A	G
nad7	1173	G	A
nad7	1626	A	G
nad7	5223	T	G

## Sheet: Fagaceae
Gene	Position	Target allele	Alternative alleles
atp1	56	G	C
atp1	1421	A	G
atp1	1422	A	T
atp4	311	C	T
atp4	542	G	T
atp6	39	C	A
atp6	711	G
atp9	210	T	C
ccmfc	52	T	C
ccmfc	1019	G	C
ccmfc	1276	C	T
ccmfc	1735	T	C
ccmfc	2115	T	G
ccmfc	2116	C	G
ccmfc	2117	C	A
matR	762	A	T
matR	812	G	T,-
matR	934	A	G
matR	1185	A	G
matR	1447	C	T
nad6	585	A	G
nad9	61	C	A
nad9	141	A	G,T
nad7	228	A	G
nad7	571	T	C
nad7	1383	T	C
nad7	1459	A	G
nad7	1689	A	G
nad7	5309	G	C,T

## Sheet: Fagales
Gene	Position	Target allele	Alternative alleles
atp4	288	T	C
atp6	567	C	T
atp6	576	A	C,G,T
atp6	627	C	T
atp8	419	A	G
atp9	81	G	A,C,T
ccmfc	1838	C	G
ccmfc	2105	A	G
cob	978	T	C,G,A
cob	1104	T	C
cox1	453	C	T
cox1	1149	C	T
matR	261	G	A
matR	1197	C	A
matR	1272	T	G
matR	1274	T	C
matR	1298	T	G
matR	1363	C	T,-
matR	1365	C	G,-
matR	1408	G	C
matR	1437	T	C
matR	1438	A	C,T
matR	1459	A	G
nad7	5440	A	G
nad7	5476	T	C
nad7	5528	T	C,A
nad7	6109	A	G
