# Supplementary material for: Mitochondrial Genome of Fagus sylvatica L. as a Source for Taxonomic Marker Development in the Fagales
Source: Plants (Basel). 2020 Sep 27;9(10):1274. doi: 10.3390/plants9101274 (PMC7650814; doi:10.3390/plants9101274)
Supplement: Supplementary file 1 [file plants-09-01274-s001.zip › Supplementals/Table_S4.xlsx]

## Sheet: TableS2
Marker name	Sequence forward primer	Sequence reverse primer
5_FA_matR	CGACCGACATCGACTCATC	CCTGATCGAGCTTGTGTAGGT
4_FA_nad7	TGTCGGAGATATAAAGCGAGTG	GTGTAGTTCACCGGTTCCAC
3_FA_matR	GGGAAGGAGGAGGACACTG	CGGACCAATTTACGATGTCTC
3_FA_ccmFc	CCGAACTCCATATGGGGAAG	CACGAAGTGATTCATCATGCTC
