# Supplementary material for: Mitochondrial Genome of Fagus sylvatica L. as a Source for Taxonomic Marker Development in the Fagales
Source: Plants (Basel). 2020 Sep 27;9(10):1274. doi: 10.3390/plants9101274 (PMC7650814; doi:10.3390/plants9101274)
Supplement: Supplementary file 1 [file plants-09-01274-s001.zip › Supplementals/Table_S5.xlsx]

## Sheet: 5_FA_matR
Marker name	Orders tested	Families tested	Genera tested	No. of species tested per genus	No. of individuals tested per genus
5_FA_matR	Fagales	Fagaceae	Fagus	5	20
			Quercus	16	35
			Castanea	2	2
		Betulaceae	Betula	6	6
			Alnus	2	2
			Carpinus	1	1
			Corylus	2	2
		Juglandaceae	Juglans	4	4
			Carya	2	2
		Nothofagaceae	Nothofagus	1	1
	Sapindales	Sapindaceae	Acer	2	2
			Aesculus	2	2
	Malvales	Malvaceae	Tilia	2	2
	Lamiales	Oleaceae	Fraxinus	2	2
	Malpighiales	Salicaceae	Populus	3	3
			Salix	2	2
	Fabales	Fabaceae	Laburnum	1	1
			Robinia	1	1
	Saxifragales	Hamamelidaceae	Hamamelis	1	1
	Magnoliales	Magnoliaceae	Liriodendron	1	1
	Myrtales	Myrtaceae	Eucalyptus	2	2
			Ginkgo	1	1
	Coniferales	Pinaceae	Pinus	1	1
			Picea	1	1
			Pseudotsuga	1	1
		Cupressaceae	Sequoiadendron	1	1
		Taxaceae	Taxus	1	1

## Sheet: 4_FA_nad7
Marker name	Orders tested	Families tested	Genera tested	No. of species tested per genus	No. of individuals tested per genus
4_FA_nad7	Fagales	Fagaceae	Fagus	5	20
			Quercus	16	35
			Castanea	2	2
		Betulaceae	Betula	3	3
			Alnus	2	2
			Carpinus	1	1
			Corylus	2	2
		Juglandaceae	Juglans	4	4
			Carya	2	2
		Nothofagaceae	Nothofagus	1	1
	Sapindales	Sapindaceae	Acer	2	2
			Aesculus	2	2
	Malvales	Malvaceae	Tilia	2	2
	Lamiales	Oleaceae	Fraxinus	2	2
	Malpighiales	Salicaceae	Populus	3	3
			Salix	3	3
	Fabales	Fabaceae	Laburnum	1	1
			Robinia	1	1
	Saxifragales	Hamamelidaceae	Hamamelis	1	1
	Magnoliales	Magnoliaceae	Liriodendron	1	1
	Myrtales	Myrtaceae	Eucalyptus	2	2
			Ginkgo	1	1
	Coniferales	Pinaceae	Pinus	1	1
			Picea	1	1
			Pseudotsuga	1	1
		Cupressaceae	Sequoiadendron	1	1
		Taxaceae	Taxus	1	1

## Sheet: 3_FA_matR
Marker name	Orders tested	Families tested	Genera tested	No. of species tested per genus	No. of individuals tested per genus
3_FA_matR	Fagales	Fagaceae	Fagus	5	58
			Quercus	16	35
			Castanea	2	2
		Betulaceae	Betula	3	3
			Alnus	1	1
			Carpinus	1	1
			Corylus	2	2
		Juglandaceae	Juglans	4	4
			Carya	2	2
		Nothofagaceae	Nothofagus	1	3
	Sapindales	Sapindaceae	Acer	2	2
			Aesculus	2	2
	Malvales	Malvaceae	Tilia	2	2
	Malpighiales	Salicaceae	Populus	3	3
			Salix	2	2
	Fabales	Fabaceae	Laburnum	1	1
			Robinia	1	1
	Saxifragales	Hamamelidaceae	Hamamelis	1	1
	Magnoliales	Magnoliaceae	Liriodendron	1	1
	Myrtales	Myrtaceae	Eucalyptus	2	2
			Ginkgo	1	1
	Coniferales	Pinaceae	Pinus	1	1
			Picea	1	1
			Pseudotsuga	1	1
		Cupressaceae	Sequoiadendron	1	1
		Taxaceae	Taxus	1	1

## Sheet: 3_FA_ccmFc
Marker name	Orders tested	Families tested	Genera tested	No. of species tested per genus	No. of individuals tested per genus
3_FA_ccmFc	Fagales	Fagaceae	Fagus	5	60
			Quercus	16	35
			Castanea	2	2
		Betulaceae	Betula	3	3
			Alnus	2	2
			Carpinus	1	1
			Corylus	2	2
		Juglandaceae	Juglans	4	4
			Carya	2	2
		Nothofagaceae	Nothofagus	2	4
	Sapindales	Sapindaceae	Acer	2	2
			Aesculus	2	2
	Malvales	Malvaceae	Tilia	2	2
	Malpighiales	Salicaceae	Populus	3	3
			Salix	2	3
	Fabales	Fabaceae	Laburnum	1	1
			Robinia	1	1
	Saxifragales	Hamamelidaceae	Hamamelis	1	1
	Magnoliales	Magnoliaceae	Liriodendron	1	1
	Myrtales	Myrtaceae	Eucalyptus	2	2
			Ginkgo	1	1
	Coniferales	Pinaceae	Pinus	1	1
			Picea	1	1
			Pseudotsuga	1	1
		Cupressaceae	Sequoiadendron	1	1
		Taxaceae	Taxus	1	1

## Sheet: list_species_individuals
Genus	Species	Individual_name	used for 5_FA_matR	used for 4_FA_nad7	used for 3_FA_matR	used for 3_FA_ccmFc	source	Country	latitude	longitude
Fagus	F. crenata	FACRE_1_1	x	x	x	x	Arboretum of the Thuenen Institute of Forest Genetics
	F. crenata	Fa_cre_2			x	x	Arboretum of the Thuenen Institute of Forest Genetics
	F. crenata	Fa_cre_3			x	x	Arboretum of the Thuenen Institute of Forest Genetics
	F. engleriana	FAENG_1_1	x	x	x	x	Arboretum of the Thuenen Institute of Forest Genetics
	F. engleriana	Fa_eng_2			x	x	Arboretum of the Thuenen Institute of Forest Genetics
	F. engleriana	Fa_eng_3			x	x	Arboretum of the Thuenen Institute of Forest Genetics
	F. engleriana	Fa_eng_4			x	x	Arboretum of the Thuenen Institute of Forest Genetics
	F. engleriana	Fa_eng_5			x	x	Arboretum of the Thuenen Institute of Forest Genetics
	F. grandifolia	FAGRA_1_1	x	x	x	x	Arboretum of the Thuenen Institute of Forest Genetics
	F. grandifolia	Fa_gra_2			x	x	Arboretum of the Thuenen Institute of Forest Genetics
	F. grandifolia	Fa_gra_3			x	x	Arboretum of the Thuenen Institute of Forest Genetics
	F. grandifolia	Fa_gra_4			x	x	Arboretum of the Thuenen Institute of Forest Genetics
	F. grandifolia	Fa_gra_5				x	Arboretum of the Thuenen Institute of Forest Genetics
	F. orientalis	FAORI_1_1	x	x	x	x	Arboretum of the Thuenen Institute of Forest Genetics
	F. orientalis	Fa_ori_2			x	x	Arboretum of the Thuenen Institute of Forest Genetics
	F. orientalis	Fa_ori_3			x	x	Arboretum of the Thuenen Institute of Forest Genetics
	F. orientalis	Fa_ori_4			x	x	Arboretum of the Thuenen Institute of Forest Genetics
	F. orientalis	Fa_ori_5			x	x	Arboretum of the Thuenen Institute of Forest Genetics
	F. orientalis	Fa_ori_6			x	x	Arboretum of the Thuenen Institute of Forest Genetics
	F. sylvatica	FASYL_529_1	x	x	x	x	Arboretum of the Thuenen Institute of Forest Genetics
	F. sylvatica	FASYL_32_1	x	x	x	x	GenMon	Spain	42.816667	-5.25
	F. sylvatica	FASYL_38_1	x	x	x	x	GenMon	France	48.383333	-1.16667
	F. sylvatica	FASYL_42_1	x	x	x	x	GenMon	France	44.15	2.633333
	F. sylvatica	FASYL_51_1	x	x	x	x	GenMon	Sweden	56.083333	14.6
	F. sylvatica	FASYL_57_1	x	x	x	x	GenMon	Italy	46.133333	12.216667
	F. sylvatica	FASYL_61_1	x	x	x	x	GenMon	Austria	47.75	15.466667
	F. sylvatica	FASYL_64_1	x	x	x	x	GenMon	Poland	49.416667	20.9
	F. sylvatica	FASYL_70_1	x	x	x	x	GenMon	Slovakia	48.75	20.066667
	F. sylvatica	FASYL_73_1	x	x	x	x	GenMon	Slovenia	45.75	14.316667
	F. sylvatica	FASYL_76_1	x	x	x	x	GenMon	Croatia	45.333333	14.3
	F. sylvatica	FASYL_81_1	x	x	x	x	GenMon	Bulgaria	42.916667	24.266667
	F. sylvatica	FASYL_84_1	x	x	x	x	GenMon	Luxembourg	50.083333	6.116667
	F. sylvatica	FASYL_87_1	x	x	x	x	GenMon	Netherlands	52.283333	5.8
	F. sylvatica	FASYL_90_1	x	x	x	x	GenMon	Great Britain	57.666667	-3.416667
	F. sylvatica	FASYL_93_1	x	x	x	x	GenMon	Switzerland	47.166667	7.45
	F. sylvatica	FASYL_1559_1			x	x	Herkunft Europa	Germany, Lower Saxony	52.589262	9.339521
	F. sylvatica	FASYL_1561_1			x	x	Herkunft Europa	Germany, Lower Saxony	52.589262	9.339521
	F. sylvatica	FASYL_1590_1			x	x	Herkunft Europa	Germany, Lower Saxony	51.582831	10.032301
	F. sylvatica	FASYL_1595_1			x	x	Herkunft Europa	Germany, Lower Saxony	51.582831	10.032301
	F. sylvatica	FASYL_1603_1			x	x	Herkunft Europa	Germany, Lower Saxony	51.812907	9.577114
	F. sylvatica	FASYL_1618_1			x	x	Herkunft Europa	Germany, Lower Saxony	51.631619	9.821851
	F. sylvatica	FASYL_1671_1			x	x	Herkunft Europa	Germany, Saxony-Anhalt	51.686951	12.630633
	F. sylvatica	FASYL_1689_1			x	x	Herkunft Europa	Germany, Saxony-Anhalt	51.664533	11.057965
	F. sylvatica	FASYL_1702_1				x	Herkunft Europa	Germany, Saxony-Anhalt	51.63625	11.05852
	F. sylvatica	FASYL_1737_1			x	x	Herkunft Europa	Germany, Hesse	50.872599	9.376158
	F. sylvatica	FASYL_1749_1			x	x	Herkunft Europa	Germany, Hesse	51.433333	9.629661
	F. sylvatica	FASYL_1766_1			x	x	Herkunft Europa	Germany, Hesse	51.072942	8.551609
	F. sylvatica	FASYL_1782_1			x	x	Herkunft Europa	Germany, Hesse	51.166465	10.206858
	F. sylvatica	FASYL_1804_1			x	x	Herkunft Europa	Germany, Hesse	50.640852	9.244351
	F. sylvatica	FASYL_583_2			x	x	Herkunft Europa	Germany, North Rhine-Westphalia	51.21161	8.624924
	F. sylvatica	FASYL_588_2			x	x	Herkunft Europa	Germany, North Rhine-Westphalia	51.211382	8.626587
	F. sylvatica	FASYL_594_2			x	x	Herkunft Europa	Germany, North Rhine-Westphalia	51.197375	8.608395
	F. sylvatica	FASYL_600_2			x	x	Herkunft Europa	Germany, North Rhine-Westphalia	51.19838	8.607599
	F. sylvatica	FASYL_613_2			x	x	Herkunft Europa	Germany, North Rhine-Westphalia	51.171652	8.634675
	F. sylvatica	FASYL_684_1			x	x	Herkunft Europa	Germany, North Rhine-Westphalia	51.436231	8.240229
	F. sylvatica	FASYL_816_1			x	x	Herkunft Europa	Germany, Mecklenburg-Western Pomerania	53.91176	11.671418
	F. sylvatica	FASYL_819_1			x	x	Herkunft Europa	Germany, Mecklenburg-Western Pomerania	53.91176	11.671418
	F. sylvatica	FASYL_899_1			x	x	Herkunft Europa	Germany, Rhineland-Palatinate	49.332721	7.897528
	F. sylvatica	FASYL_904_1			x	x	Herkunft Europa	Germany, Rhineland-Palatinate	49.386294	7.50971
	F. sylvatica	FASYL_914_1			x	x	Herkunft Europa	Germany, Rhineland-Palatinate	50.166679	6.661881
Quercus	Q. alba	QUALB_3_1	x	x	x	x	Morton Arboretum	USA, Michigan	41.8649	-86.3507
	Q. alba	QUALB_26_1	x	x	x	x	Forest Botanical Garden Eberswalde
	Q. aliena	QUALI_1_1	x	x	x	x	Korea National Arboretum
	Q. aliena	QUALI_4_1	x	x	x	x	Korea National Arboretum
	Q. bicolor	QUBIC_3_1	x	x	x	x	Morton Arboretum	USA, Kansas	38.9048	-94.8926
	Q. bicolor	QUBIC_9_1	x	x	x	x	Botanical Garden Goettingen
	Q. dentata	QUDEN_8_1	x	x	x	x	Bashkirian State Agrarian University	Russian Federation	42.801233	131.245433
	Q. dentata	QUDEN_10_1	x	x	x	x	Bashkirian State Agrarian University	Russian Federation	42.801233	131.245433
	Q. ilex	QUILE_1_1	x	x	x	x	Botanical Garden Goettingen
	Q. liaotungensis	QULIA_1_1	x	x	x	x	Botanical Garden Goettingen
	Q. lyrata	QULYR_4_1	x	x	x	x	Morton Arboretum	USA, Missouri	36.720972	-90.112917
	Q. lyrata	QULYR_5_1	x	x	x	x	Botanical Garden Goettingen
	Q. macrocarpa	QUMAC_2_1	x	x	x	x	Morton Arboretum	USA, Illinois	38.354605	-87.830398
	Q. macrocarpa	QUMAC_16_1	x	x	x	x	Botanical Garden Goettingen
	Q. michauxii	QUMIC_2_1	x	x	x	x	Morton Arboretum	USA, Indiana
	Q. michauxii	QUMIC_6_1	x	x	x	x	Botanical Garden Bayreuth
	Q. mongolica	QUMON_53_1	x	x	x	x	Bashkirian State Agrarian University	China	43.834967	126.6179
	Q. mongolica	QUMON_659_1	x	x	x	x	Bashkirian State Agrarian University	Russian Federation	43.647109	132.260039
	Q. mongolica	QUMON_864_1	x	x	x	x	Bashkirian State Agrarian University	Russian Federation	44.840245	131.716283
	Q. petraea	QUPET_16_1	x	x	x	x	Bashkirian State Agrarian University	Russian Federation, Caucasus	42.9015	44.6179
	Q. petraea	QUPET_32_1	x	x	x	x	Bashkirian State Agrarian University	Crimea	44.7847	34.5212
	Q. petraea	QUPET_325_1	x	x	x	x	DBU Weisseiche	Germany, Schleswig-Holstein	53.705114	10.658889
	Q. pubescens	QUPUB_469_1	x	x	x	x	Arboretum of the Thuenen Institute of Forest Genetics
	Q. pubescens	QUPUB_36_1	x	x	x	x	Bashkirian State Agrarian University	Crimea	44.8717	35.0089
	Q. pubescens	QUPUB_68_1	x	x	x	x	Bashkirian State Agrarian University	Russian Federation, Caucasus	42.9321	47.3824
	Q. pubescens	QUPUB_290_1	x	x	x	x	DBU Weisseiche	France, Alsace	47.94735	7.258378
	Q. robur	QUROB_2410_1	x	x	x	x	Arboretum of the Thuenen Institute of Forest Genetics
	Q. robur	QUROB_333_1	x	x	x	x	Bashkirian State Agrarian University	Russian Federation	54.2669	53.3346
	Q. robur	QUROB_433_1	x	x	x	x	Bashkirian State Agrarian University	Russian Federation	52.3197	41.2148
	Q. robur	QUROB_985_1	x	x	x	x	DBU Weisseiche	Germany, North Rhine-Westphalia	52.044814	7.147761
	Q. rubra	QURUB_1_1	x	x	x	x	DBU Weisseiche	Germany, Hamburg
	Q. serrata	QUSER_4_1	x	x	x	x	Korea National Arboretum	Republic of Korea
	Q. serrata	QUSER_6_1	x	x	x	x	Botanical Garden Bochum
	Q. stellata	QUSTE_8_1	x	x	x	x	North Carolina State University	USA, North Carolina
	Q. stellata	QUSTE_9_1	x	x	x	x	Botanical Garden Bayreuth
Castanea	C. mollissima	Cs_mol	x	x	x	x	Arboretum of the Thuenen Institute of Forest Genetics
	C. sativa	CSSAT_1_1	x	x	x	x	Arboretum of the Thuenen Institute of Forest Genetics
Betula	B. alleghaniensis	8001	x				Botanical Garden Bochum
	B. lenta	BELEN_1_1	x				Arboretum of the Thuenen Institute of Forest Genetics
	B. luminifera	BELUM_1_1	x	x	x	x	Arboretum of the Thuenen Institute of Forest Genetics
	B. maximowicziana	BEMAX_1_1	x				Arboretum of the Thuenen Institute of Forest Genetics
	B. pendula	BEPEN_53_1	x	x	x	x	Arboretum of the Thuenen Institute of Forest Genetics
	B. pubescens	BEPUB_1_1	x	x	x	x	Arboretum of the Thuenen Institute of Forest Genetics
Alnus	A. incana	ANINC_1_1		x		x	Arboretum of the Thuenen Institute of Forest Genetics
	A. glutinosa	ANGLU_1_1	x	x	x	x	Arboretum of the Thuenen Institute of Forest Genetics
	A. japonica	ANJAP_1_1	x				Arboretum of the Thuenen Institute of Forest Genetics
Carpinus	C. betulus	CRBET_1_1	x	x	x	x	Arboretum of the Thuenen Institute of Forest Genetics
Corylus	C. avellana	CLAVE_1_1	x	x	x	x	Arboretum of the Thuenen Institute of Forest Genetics
	C. colurna	CLCOL_1_1	x	x	x	x	Arboretum of the Thuenen Institute of Forest Genetics
Juglans	J. cordiformis var. ailantifolia	Ju_cor v ail	x	x	x	x	Arboretum of the Thuenen Institute of Forest Genetics
	J. mandshurica	Ju_man	x	x	x	x	Arboretum of the Thuenen Institute of Forest Genetics
	J. nigra	JUNIG_1_1	x	x	x	x	Arboretum of the Thuenen Institute of Forest Genetics
	J. regia	JUREG_1_1	x	x	x	x	Arboretum of the Thuenen Institute of Forest Genetics
Carya	C. glabra	Ca_gla	x	x	x	x	Arboretum of the Thuenen Institute of Forest Genetics
	C. ovata	Ca_ova	x	x	x	x	Arboretum of the Thuenen Institute of Forest Genetics
Nothofagus	N. nervosa	Nofa_ner	x	x	x	x	Arboretum of the Thuenen Institute of Forest Genetics
	N. nervosa	Nofa_ner2			x	x	Arboretum of the Thuenen Institute of Forest Genetics
	N. nervosa	Nofa_ner3			x	x	Arboretum of the Thuenen Institute of Forest Genetics
	N. antarctica	Nofa_ant				x	Arboretum of the Thuenen Institute of Forest Genetics
Acer	A. campestre	AECAM_1_1	x	x	x	x	Arboretum of the Thuenen Institute of Forest Genetics
	A. platanoides	AEPLA_1_1	x	x	x	x	Arboretum of the Thuenen Institute of Forest Genetics
Aesculus	A. hippocastanum	ASHIP_4_1	x	x	x	x	Arboretum of the Thuenen Institute of Forest Genetics
	A. turbinata	ASTUR_1_1	x	x	x	x	Arboretum of the Thuenen Institute of Forest Genetics
Tilia	T. cordata	TLCOR_1_1	x	x	x	x	Arboretum of the Thuenen Institute of Forest Genetics
	T. platyphyllos	TLPLA_1_1	x	x	x	x	Arboretum of the Thuenen Institute of Forest Genetics
Fraxinus	F. americana	FRAME_1_1	x	x			Arboretum of the Thuenen Institute of Forest Genetics
	F. excelsior	FREXC_1_1	x	x			Arboretum of the Thuenen Institute of Forest Genetics
Populus	P. alba	Ref_alb3	x	x	x	x	Botanical Garden Marburg
	P. nigra	Rus3	x	x	x	x	Bashkirian State Agrarian University	Russian Federation
	P. tremula	vW16	x	x	x	x	Arboretum of the Thuenen Institute of Forest Genetics
Salix	S. alba	S_135	x	x	x	x	Arboretum of the Thuenen Institute of Forest Genetics
	S. pentandra	S_257	x	x	x	x	Arboretum of the Thuenen Institute of Forest Genetics
	S. viminalis	S_298		x		x	Arboretum of the Thuenen Institute of Forest Genetics
Laburnum	L. anagyroides	LBANA_1_1	x	x	x	x	Arboretum of the Thuenen Institute of Forest Genetics
Robinia	R. pseudoacacia	ROPSE_1_1	x	x	x	x	Arboretum of the Thuenen Institute of Forest Genetics
Hamamelis	H. japonica	HAJAP_1_1	x	x	x	x	Arboretum of the Thuenen Institute of Forest Genetics
Liriodendron	L. tulipifera	LITUL_1_1	x	x	x	x	Arboretum of the Thuenen Institute of Forest Genetics
Eucalyptus	E. saligna	EUSAL_1_1	x	x	x	x	Lasse Schindler	Australia
	E. urophylla	EUURO_1_1	x	x	x	x	Lasse Schindler	Brazil
Ginkgo	G. biloba	GIBIL_1_1	x	x	x	x	Arboretum of the Thuenen Institute of Forest Genetics
Pinus	P. sylvestris	PISYL_222_1	x	x	x	x	Bashkirian State Agrarian University	Russian Federation
Picea	P. abies	PCABI_224_1	x	x	x	x	Bashkirian State Agrarian University	Russian Federation
Pseudotsuga	menziesii	PSMEN_1_1	x	x	x	x	Arboretum of the Thuenen Institute of Forest Genetics
Sequoiadendron	S. giganteum	SQGIG_1_1	x	x	x	x	Arboretum of the Thuenen Institute of Forest Genetics
Taxus	T. baccata	TXBAC_1_1	x	x	x	x	Arboretum of the Thuenen Institute of Forest Genetics
